# Supplementary material for: 3-Carb­oxy-2-(2-cyclo­propyl­amino-4-methyl­pyridinium-3-yl­amino)­pyridinium dinitrate dihydrate
Source: Acta Crystallogr Sect E Struct Rep Online. 2011 Oct 8;67(Pt 11):o2864. doi: 10.1107/S1600536811040323 (PMC3247599; doi:10.1107/S1600536811040323)
Supplement: Supplementary file 1 [file e-67-o2864-sup1.cif]

##############################################################################
#                                                                            #
# This CIF contains the data in a paper accepted for publication in          #
# Acta Crystallographica Section E. It conforms to the requirements of       #
# Notes for Authors for Acta Crystallographica Section E, and has been       #
# peer reviewed under the auspices of the IUCr Commission on Journals.       #
#                                                                            #
# Full details of the Crystallographic Information File format               #
# are given in the paper "The Crystallographic Information File (CIF):       #
# a New Standard Archive File for Crystallography" by S. R. Hall, F. H.      #
# Allen and I. D. Brown [Acta Cryst. (1991), A47, 655-685].                  #
#                                                                            #
# The current version of the core CIF dictionary is obtainable from          #
# ftp://ftp.iucr.org/pub/cif_core.dic.                                       #
#                                                                            #
# Software is freely available for graphical display of the structure(s)     #
# in this CIF. For information consult the CIF software page                 #
# http://www.iucr.org/resources/cif/software.                                #
#                                                                            #
# This file may be used for bona fide research purposes within the           #
# scientific community so long as proper attribution is given to the journal # 
# article from which it was obtained.                                        #
#                                                                            #
##############################################################################
data_global
_audit_creation_method     'form.cif (version 2.0)'
_journal_data_validation_number     ?
_journal_date_recd_electronic     2011-08-28
_journal_date_accepted     2011-09-30
_journal_name_full     'Acta Crystallographica, Section E'
_journal_year     2011
_journal_volume     67
_journal_issue     11
_journal_page_first     o2864
_journal_page_last     o2864
_journal_paper_category     QO
_journal_coeditor_code     JH2324
_publ_contact_author_name     'Shouwen Jin'
_publ_contact_author_address
;
Faculty of science
ZheJiang A & F
University Lin'An 311300
People's Republic of China
;
_publ_contact_author_email     'JINSWw@yahoo.cn'
_publ_contact_author_fax     '0086-571-63740010'
_publ_contact_author_phone     '0086-571-63740010'
_publ_section_title
;
3-Carboxy-2-(2-cyclopropylamino-4-methylpyridinium-3-ylamino)pyridinium
dinitrate dihydrate
;
loop_
    _publ_author_name
    _publ_author_address
    'Qiong Dong'
;
Faculty of Science ZheJiang A & F University
Lin'An 311300
People's Republic of China
;
    'Shouwen Jin'
;
Tianmu College of ZheJiang A & F University
Lin'An 311300
People's Republic of China
;
    'Kai Tong'
;
Faculty of Science ZheJiang A & F University
Lin'An 311300
People's Republic of China
;
    'Haidong He'
;
Faculty of Science ZheJiang A & F University
Lin'An 311300
People's Republic of China
;
    'YuanQi Yu'
;
Faculty of Science ZheJiang A & F University
Lin'An 311300
People's Republic of China
;
data_I
_audit_creation_method     SHELXL-97
_chemical_name_systematic
;
3-Carboxy-2-(2-cyclopropylamino-4-methylpyridinium-3-ylamino)pyridinium
dinitrate dihydrate
;
_chemical_name_common     ?
_chemical_formula_moiety     'C15 H18 N4 O2 2+, 2(N O3 -), 2(H2 O)'
_chemical_formula_sum     'C15 H22 N6 O10'
_chemical_formula_iupac     'C15 H18 N4 O2 2+, 2N O3 -, 2H2 O'
_chemical_formula_weight     446.39
_chemical_melting_point     ?
_symmetry_cell_setting     orthorhombic
_symmetry_space_group_name_H-M     'P b c a'
loop_
    _symmetry_equiv_pos_as_xyz
    'x, y, z'
    '-x+1/2, -y, z+1/2'
    '-x, y+1/2, -z+1/2'
    'x+1/2, -y+1/2, -z'
    '-x, -y, -z'
    'x-1/2, y, -z-1/2'
    'x, -y-1/2, z-1/2'
    '-x-1/2, y-1/2, z'
_cell_length_a     7.4463(6)
_cell_length_b     15.0032(14)
_cell_length_c     35.975(2)
_cell_angle_alpha     90.00
_cell_angle_beta     90.00
_cell_angle_gamma     90.00
_cell_volume     4019.0(6)
_cell_formula_units_Z     8
_cell_measurement_reflns_used     887
_cell_measurement_theta_min     2.711
_cell_measurement_theta_max     20.408
_cell_measurement_temperature     298(2)
_exptl_crystal_description     block
_exptl_crystal_colour     colorless
_exptl_crystal_size_max     0.44
_exptl_crystal_size_mid     0.36
_exptl_crystal_size_min     0.34
_exptl_crystal_density_diffrn     1.475
_exptl_crystal_density_meas     ?
_exptl_crystal_density_method     'not measured'
_exptl_crystal_F_000     1872
_exptl_absorpt_coefficient_mu     0.125
_exptl_absorpt_correction_type     multi-scan
_exptl_absorpt_process_details     '(SADABS; Bruker, 2002)'
_exptl_absorpt_correction_T_min     0.947
_exptl_absorpt_correction_T_max     0.958
_exptl_special_details     ?
_diffrn_ambient_temperature     298(2)
_diffrn_radiation_type     MoK\a
_diffrn_radiation_wavelength     0.71073
_diffrn_radiation_source     'fine-focus sealed tube'
_diffrn_radiation_monochromator     graphite
_diffrn_measurement_device_type     'Bruker SMART CCD'
_diffrn_measurement_method     '\f and \w'
_diffrn_detector_area_resol_mean     ?
_diffrn_reflns_number     18931
_diffrn_reflns_av_R_equivalents     0.0623
_diffrn_reflns_av_sigmaI/netI     0.0499
_diffrn_reflns_theta_min     2.72
_diffrn_reflns_theta_max     25.02
_diffrn_reflns_theta_full     25.02
_diffrn_measured_fraction_theta_max     0.999
_diffrn_measured_fraction_theta_full     0.999
_diffrn_reflns_limit_h_min     -8
_diffrn_reflns_limit_h_max     8
_diffrn_reflns_limit_k_min     -17
_diffrn_reflns_limit_k_max     17
_diffrn_reflns_limit_l_min     -33
_diffrn_reflns_limit_l_max     42
_diffrn_standards_number     ?
_diffrn_standards_interval_count     ?
_diffrn_standards_interval_time     ?
_diffrn_standards_decay_%     ?
_refine_special_details
;
Refinement of <i>F</i>^2^ against ALL reflections. The weighted <i>R</i>-factor
<i>wR</i> and goodness of fit <i>S</i> are based on <i>F</i>^2^, conventional
<i>R</i>-factors <i>R</i> are based on <i>F</i>, with <i>F</i> set to zero for
negative <i>F</i>^2^. The threshold expression of <i>F</i>^2^ >
\s(<i>F</i>^2^) is used only for calculating <i>R</i>-factors(gt) <i>etc</i>.
and is not relevant to the choice of reflections for refinement.
<i>R</i>-factors based on <i>F</i>^2^ are statistically about twice as large
as those based on <i>F</i>, and <i>R</i>- factors based on ALL data will be
even larger.
;
_reflns_number_total     3540
_reflns_number_gt     1964
_reflns_threshold_expression     I>2\s(I)
_refine_ls_structure_factor_coef     Fsqd
_refine_ls_matrix_type     full
_refine_ls_R_factor_all     0.1293
_refine_ls_R_factor_gt     0.0840
_refine_ls_wR_factor_gt     0.2638
_refine_ls_wR_factor_ref     0.2947
_refine_ls_goodness_of_fit_ref     1.039
_refine_ls_restrained_S_all     1.039
_refine_ls_number_reflns     3540
_refine_ls_number_parameters     281
_refine_ls_number_restraints     0
_refine_ls_hydrogen_treatment     constr
_refine_ls_weighting_scheme     calc
_refine_ls_weighting_details
         'calc w=1/[\s^2^(Fo^2^)+(0.1827P)^2^+0.0000P] where P=(Fo^2^+2Fc^2^)/3'
_atom_sites_solution_hydrogens     geom
_atom_sites_solution_primary     direct
_atom_sites_solution_secondary     difmap
_refine_ls_shift/su_max     0.001
_refine_ls_shift/su_mean     0.000
_refine_diff_density_max     1.007
_refine_diff_density_min     -0.557
_refine_ls_extinction_method     none
_refine_ls_extinction_coef     ?
loop_
    _atom_type_symbol
    _atom_type_description
    _atom_type_scat_dispersion_real
    _atom_type_scat_dispersion_imag
    _atom_type_scat_source
    'C' 'C' 0.0033 0.0016
                         'International Tables Vol C Tables 4.2.6.8 and 6.1.1.4'
    'H' 'H' 0.0000 0.0000
                         'International Tables Vol C Tables 4.2.6.8 and 6.1.1.4'
    'N' 'N' 0.0061 0.0033
                         'International Tables Vol C Tables 4.2.6.8 and 6.1.1.4'
    'O' 'O' 0.0106 0.0060
                         'International Tables Vol C Tables 4.2.6.8 and 6.1.1.4'
_computing_data_collection     'SMART (Bruker, 2002)'
_computing_cell_refinement     'SAINT (Bruker, 2002)'
_computing_data_reduction     'SAINT (Bruker, 2002)'
_computing_structure_solution     'SHELXS97 (Sheldrick, 2008)'
_computing_structure_refinement     'SHELXL97 (Sheldrick, 2008)'
_computing_molecular_graphics     'SHELXTL (Sheldrick, 2008)'
_computing_publication_material     'SHELXL97 (Sheldrick, 2008)'
loop_
    _atom_site_type_symbol
    _atom_site_label
    _atom_site_fract_x
    _atom_site_fract_y
    _atom_site_fract_z
    _atom_site_U_iso_or_equiv
    _atom_site_adp_type
    _atom_site_calc_flag
    _atom_site_refinement_flags
    _atom_site_occupancy
    _atom_site_symmetry_multiplicity
    _atom_site_disorder_assembly
    _atom_site_disorder_group
    N N1 0.4596(5) 0.5310(2) 0.60657(9) 0.0449(9) Uani d . 1 1 . .
    H H1 0.3541 0.5202 0.5979 0.054 Uiso calc R 1 1 . .
    N N2 0.3878(5) 0.6437(2) 0.66673(11) 0.0551(11) Uani d . 1 1 . .
    H H2 0.3653 0.6592 0.6442 0.066 Uiso calc R 1 1 . .
    N N3 0.7403(5) 0.5937(2) 0.59845(10) 0.0467(9) Uani d . 1 1 . .
    H H3 0.7653 0.5784 0.6209 0.056 Uiso calc R 1 1 . .
    N N4 0.4826(5) 0.5354(3) 0.70757(10) 0.0529(10) Uani d . 1 1 . .
    H H4 0.4567 0.5709 0.7256 0.064 Uiso calc R 1 1 . .
    N N5 0.3305(7) 0.7673(3) 0.58219(12) 0.0604(11) Uani d . 1 1 . .
    N N6 0.9273(8) 0.5859(4) 0.69535(14) 0.0758(14) Uani d . 1 1 . .
    O O1 0.2512(4) 0.5323(2) 0.54524(9) 0.0611(10) Uani d . 1 1 . .
    O O2 0.3557(5) 0.6001(2) 0.49541(8) 0.0666(10) Uani d . 1 1 . .
    H H2A 0.2583 0.5853 0.4868 0.100 Uiso calc R 1 1 . .
    O O3 0.2495(5) 0.7115(3) 0.59976(12) 0.0820(13) Uani d . 1 1 . .
    O O4 0.4801(6) 0.7916(3) 0.59228(13) 0.0889(13) Uani d . 1 1 . .
    O O5 0.2641(9) 0.7961(4) 0.55453(15) 0.143(2) Uani d . 1 1 . .
    O O6 0.8651(6) 0.6237(4) 0.66917(13) 0.1026(15) Uani d . 1 1 . .
    O O7 0.8916(9) 0.6246(4) 0.72714(14) 0.139(2) Uani d . 1 1 . .
    O O8 1.0224(9) 0.5242(4) 0.69928(17) 0.128(2) Uani d . 1 1 . .
    O O9 0.9337(5) 0.4322(3) 0.53919(11) 0.0792(12) Uani d . 1 1 . .
    H H9C 1.0258 0.4656 0.5397 0.095 Uiso d R 1 1 . .
    H H9D 0.9505 0.3895 0.5543 0.095 Uiso d R 1 1 . .
    O O10 0.0912(7) 0.4787(3) 0.62102(13) 0.1114(17) Uani d . 1 1 . .
    H H10C 0.0673 0.4250 0.6152 0.134 Uiso d R 1 1 . .
    H H10D 0.0670 0.4862 0.6439 0.134 Uiso d R 1 1 . .
    C C1 0.3673(6) 0.5733(3) 0.52926(12) 0.0470(11) Uani d . 1 1 . .
    C C2 0.5772(6) 0.5728(3) 0.58415(11) 0.0397(10) Uani d . 1 1 . .
    C C3 0.5404(6) 0.5972(3) 0.54734(11) 0.0417(10) Uani d . 1 1 . .
    C C4 0.6701(6) 0.6429(3) 0.52733(12) 0.0502(11) Uani d . 1 1 . .
    H H4A 0.6464 0.6598 0.5030 0.060 Uiso calc R 1 1 . .
    C C5 0.8353(7) 0.6638(3) 0.54316(13) 0.0564(12) Uani d . 1 1 . .
    H H5 0.9221 0.6947 0.5298 0.068 Uiso calc R 1 1 . .
    C C6 0.8655(6) 0.6383(3) 0.57803(13) 0.0529(12) Uani d . 1 1 . .
    H H6 0.9758 0.6514 0.5889 0.063 Uiso calc R 1 1 . .
    C C7 0.4545(6) 0.5623(3) 0.67250(12) 0.0474(11) Uani d . 1 1 . .
    C C8 0.4974(6) 0.5038(3) 0.64316(11) 0.0424(10) Uani d . 1 1 . .
    C C9 0.5662(6) 0.4192(3) 0.65037(13) 0.0492(12) Uani d . 1 1 . .
    C C10 0.5932(7) 0.3961(3) 0.68769(15) 0.0611(14) Uani d . 1 1 . .
    H H10 0.6408 0.3405 0.6935 0.073 Uiso calc R 1 1 . .
    C C11 0.5509(7) 0.4537(4) 0.71544(14) 0.0612(14) Uani d . 1 1 . .
    H H11 0.5688 0.4370 0.7401 0.073 Uiso calc R 1 1 . .
    C C12 0.3515(8) 0.7062(3) 0.69516(15) 0.0675(15) Uani d . 1 1 . .
    H H12 0.2439 0.6942 0.7100 0.081 Uiso calc R 1 1 . .
    C C13 0.4961(10) 0.7496(4) 0.7146(2) 0.0862(19) Uani d . 1 1 . .
    H H13A 0.6180 0.7342 0.7076 0.103 Uiso calc R 1 1 . .
    H H13B 0.4794 0.7625 0.7408 0.103 Uiso calc R 1 1 . .
    C C14 0.3883(10) 0.7997(4) 0.6879(2) 0.091(2) Uani d . 1 1 . .
    H H14A 0.3044 0.8434 0.6975 0.110 Uiso calc R 1 1 . .
    H H14B 0.4431 0.8151 0.6643 0.110 Uiso calc R 1 1 . .
    C C15 0.6116(8) 0.3554(4) 0.62113(16) 0.0719(16) Uani d . 1 1 . .
    H H15A 0.5122 0.3158 0.6172 0.108 Uiso calc R 1 1 . .
    H H15B 0.7152 0.3216 0.6285 0.108 Uiso calc R 1 1 . .
    H H15C 0.6374 0.3869 0.5985 0.108 Uiso calc R 1 1 . .
loop_
    _atom_site_aniso_label
    _atom_site_aniso_U_11
    _atom_site_aniso_U_22
    _atom_site_aniso_U_33
    _atom_site_aniso_U_12
    _atom_site_aniso_U_13
    _atom_site_aniso_U_23
    N1 0.042(2) 0.058(2) 0.0342(19) -0.0082(18) -0.0056(16) 0.0035(17)
    N2 0.067(3) 0.053(2) 0.045(2) 0.005(2) -0.0016(19) -0.0010(18)
    N3 0.041(2) 0.053(2) 0.046(2) -0.0064(17) -0.0023(17) -0.0017(17)
    N4 0.059(3) 0.065(3) 0.035(2) -0.003(2) -0.0017(18) 0.0049(19)
    N5 0.066(3) 0.058(2) 0.058(3) -0.004(2) -0.005(2) 0.005(2)
    N6 0.077(4) 0.097(4) 0.054(3) -0.022(3) -0.015(3) 0.007(3)
    O1 0.051(2) 0.088(2) 0.0446(18) -0.0183(18) -0.0130(16) 0.0122(17)
    O2 0.065(2) 0.097(3) 0.0374(19) -0.0155(19) -0.0153(16) 0.0130(17)
    O3 0.072(3) 0.076(2) 0.098(3) -0.018(2) -0.026(2) 0.032(2)
    O4 0.077(3) 0.097(3) 0.092(3) -0.028(2) -0.005(2) -0.003(2)
    O5 0.155(6) 0.173(5) 0.102(4) -0.018(4) -0.050(4) 0.071(4)
    O6 0.100(4) 0.142(4) 0.066(3) 0.002(3) -0.023(3) 0.007(3)
    O7 0.174(6) 0.179(5) 0.064(3) 0.041(5) -0.020(3) -0.015(3)
    O8 0.143(5) 0.115(4) 0.126(5) 0.025(4) 0.030(4) 0.040(4)
    O9 0.076(3) 0.079(2) 0.083(3) -0.015(2) -0.037(2) 0.016(2)
    O10 0.128(4) 0.121(4) 0.085(3) -0.014(3) 0.004(3) -0.013(3)
    C1 0.050(3) 0.057(3) 0.034(2) -0.002(2) -0.005(2) -0.001(2)
    C2 0.037(2) 0.044(2) 0.037(2) -0.0040(19) -0.0001(18) -0.0010(18)
    C3 0.042(2) 0.046(2) 0.037(2) -0.0034(19) -0.0008(19) -0.0001(19)
    C4 0.053(3) 0.059(3) 0.039(2) -0.006(2) -0.001(2) 0.007(2)
    C5 0.049(3) 0.064(3) 0.056(3) -0.010(2) 0.006(2) 0.006(2)
    C6 0.040(3) 0.064(3) 0.055(3) -0.009(2) -0.005(2) -0.002(2)
    C7 0.051(3) 0.051(3) 0.040(3) -0.003(2) -0.003(2) 0.002(2)
    C8 0.040(2) 0.052(3) 0.035(2) -0.006(2) -0.0019(19) 0.0020(19)
    C9 0.052(3) 0.050(3) 0.046(3) -0.004(2) -0.001(2) 0.002(2)
    C10 0.064(3) 0.056(3) 0.062(3) 0.009(2) -0.008(3) 0.014(3)
    C11 0.072(4) 0.070(3) 0.041(3) -0.001(3) -0.005(2) 0.013(3)
    C12 0.069(4) 0.067(3) 0.066(3) 0.001(3) 0.003(3) -0.015(3)
    C13 0.091(5) 0.074(4) 0.093(5) 0.000(3) -0.007(4) -0.022(3)
    C14 0.113(6) 0.067(4) 0.095(5) 0.019(4) -0.011(4) -0.018(3)
    C15 0.080(4) 0.067(3) 0.069(4) 0.006(3) 0.011(3) -0.008(3)
_geom_special_details
;
All e.s.d.'s (except the e.s.d. in the dihedral angle between two l.s. planes)
are estimated using the full covariance matrix. The cell e.s.d.'s are taken
into account individually in the estimation of e.s.d.'s in distances, angles
and torsion angles; correlations between e.s.d.'s in cell parameters are only
used when they are defined by crystal symmetry. An approximate (isotropic)
treatment of cell e.s.d.'s is used for estimating e.s.d.'s involving l.s.
planes.
;
loop_
    _geom_bond_atom_site_label_1
    _geom_bond_atom_site_label_2
    _geom_bond_site_symmetry_2
    _geom_bond_distance
    _geom_bond_publ_flag
    N1 C2 . 1.346(5) ?
    N1 C8 . 1.406(5) ?
    N1 H1 . 0.8600 ?
    N2 C7 . 1.335(6) ?
    N2 C12 . 1.414(6) ?
    N2 H2 . 0.8600 ?
    N3 C2 . 1.356(5) ?
    N3 C6 . 1.363(6) ?
    N3 H3 . 0.8600 ?
    N4 C7 . 1.341(5) ?
    N4 C11 . 1.358(6) ?
    N4 H4 . 0.8600 ?
    N5 O5 . 1.192(6) ?
    N5 O3 . 1.210(5) ?
    N5 O4 . 1.227(6) ?
    N6 O8 . 1.174(7) ?
    N6 O6 . 1.193(6) ?
    N6 O7 . 1.310(7) ?
    O1 C1 . 1.207(5) ?
    O2 C1 . 1.285(5) ?
    O2 H2A . 0.8200 ?
    O9 H9C . 0.8500 ?
    O9 H9D . 0.8501 ?
    O10 H10C . 0.8499 ?
    O10 H10D . 0.8501 ?
    C1 C3 . 1.488(6) ?
    C2 C3 . 1.401(6) ?
    C3 C4 . 1.386(6) ?
    C4 C5 . 1.392(7) ?
    C4 H4A . 0.9300 ?
    C5 C6 . 1.331(6) ?
    C5 H5 . 0.9300 ?
    C6 H6 . 0.9300 ?
    C7 C8 . 1.410(6) ?
    C8 C9 . 1.393(6) ?
    C9 C10 . 1.401(7) ?
    C9 C15 . 1.462(7) ?
    C10 C11 . 1.357(7) ?
    C10 H10 . 0.9300 ?
    C11 H11 . 0.9300 ?
    C12 C13 . 1.440(8) ?
    C12 C14 . 1.452(8) ?
    C12 H12 . 0.9800 ?
    C13 C14 . 1.460(9) ?
    C13 H13A . 0.9700 ?
    C13 H13B . 0.9700 ?
    C14 H14A . 0.9700 ?
    C14 H14B . 0.9700 ?
    C15 H15A . 0.9600 ?
    C15 H15B . 0.9600 ?
    C15 H15C . 0.9600 ?
loop_
    _geom_angle_atom_site_label_1
    _geom_angle_atom_site_label_2
    _geom_angle_atom_site_label_3
    _geom_angle_site_symmetry_1
    _geom_angle_site_symmetry_3
    _geom_angle
    _geom_angle_publ_flag
    C2 N1 C8 . . 124.4(4) ?
    C2 N1 H1 . . 117.8 ?
    C8 N1 H1 . . 117.8 ?
    C7 N2 C12 . . 124.4(4) ?
    C7 N2 H2 . . 117.8 ?
    C12 N2 H2 . . 117.8 ?
    C2 N3 C6 . . 121.5(4) ?
    C2 N3 H3 . . 119.3 ?
    C6 N3 H3 . . 119.3 ?
    C7 N4 C11 . . 121.8(4) ?
    C7 N4 H4 . . 119.1 ?
    C11 N4 H4 . . 119.1 ?
    O5 N5 O3 . . 118.6(5) ?
    O5 N5 O4 . . 121.1(5) ?
    O3 N5 O4 . . 120.3(5) ?
    O8 N6 O6 . . 134.8(7) ?
    O8 N6 O7 . . 111.5(6) ?
    O6 N6 O7 . . 113.5(6) ?
    C1 O2 H2A . . 109.5 ?
    H9C O9 H9D . . 108.2 ?
    H10C O10 H10D . . 108.6 ?
    O1 C1 O2 . . 124.3(4) ?
    O1 C1 C3 . . 122.4(4) ?
    O2 C1 C3 . . 113.4(4) ?
    N1 C2 N3 . . 117.6(4) ?
    N1 C2 C3 . . 124.1(4) ?
    N3 C2 C3 . . 118.3(4) ?
    C4 C3 C2 . . 118.9(4) ?
    C4 C3 C1 . . 119.7(4) ?
    C2 C3 C1 . . 121.3(4) ?
    C3 C4 C5 . . 121.0(4) ?
    C3 C4 H4A . . 119.5 ?
    C5 C4 H4A . . 119.5 ?
    C6 C5 C4 . . 118.1(4) ?
    C6 C5 H5 . . 121.0 ?
    C4 C5 H5 . . 121.0 ?
    C5 C6 N3 . . 122.3(4) ?
    C5 C6 H6 . . 118.9 ?
    N3 C6 H6 . . 118.9 ?
    N2 C7 N4 . . 118.7(4) ?
    N2 C7 C8 . . 122.5(4) ?
    N4 C7 C8 . . 118.8(4) ?
    C9 C8 N1 . . 120.8(4) ?
    C9 C8 C7 . . 120.7(4) ?
    N1 C8 C7 . . 118.4(4) ?
    C8 C9 C10 . . 117.2(4) ?
    C8 C9 C15 . . 123.2(4) ?
    C10 C9 C15 . . 119.6(5) ?
    C11 C10 C9 . . 120.9(5) ?
    C11 C10 H10 . . 119.5 ?
    C9 C10 H10 . . 119.5 ?
    C10 C11 N4 . . 120.6(4) ?
    C10 C11 H11 . . 119.7 ?
    N4 C11 H11 . . 119.7 ?
    N2 C12 C13 . . 120.6(5) ?
    N2 C12 C14 . . 118.3(5) ?
    C13 C12 C14 . . 60.6(4) ?
    N2 C12 H12 . . 115.4 ?
    C13 C12 H12 . . 115.4 ?
    C14 C12 H12 . . 115.4 ?
    C12 C13 C14 . . 60.1(4) ?
    C12 C13 H13A . . 117.8 ?
    C14 C13 H13A . . 117.8 ?
    C12 C13 H13B . . 117.8 ?
    C14 C13 H13B . . 117.8 ?
    H13A C13 H13B . . 114.9 ?
    C12 C14 C13 . . 59.3(4) ?
    C12 C14 H14A . . 117.8 ?
    C13 C14 H14A . . 117.8 ?
    C12 C14 H14B . . 117.8 ?
    C13 C14 H14B . . 117.8 ?
    H14A C14 H14B . . 115.0 ?
    C9 C15 H15A . . 109.5 ?
    C9 C15 H15B . . 109.5 ?
    H15A C15 H15B . . 109.5 ?
    C9 C15 H15C . . 109.5 ?
    H15A C15 H15C . . 109.5 ?
    H15B C15 H15C . . 109.5 ?
loop_
    _geom_torsion_atom_site_label_1
    _geom_torsion_atom_site_label_2
    _geom_torsion_atom_site_label_3
    _geom_torsion_atom_site_label_4
    _geom_torsion_site_symmetry_1
    _geom_torsion_site_symmetry_2
    _geom_torsion_site_symmetry_3
    _geom_torsion_site_symmetry_4
    _geom_torsion
    _geom_torsion_publ_flag
    C8 N1 C2 N3 . . . . -3.2(6) ?
    C8 N1 C2 C3 . . . . 178.0(4) ?
    C6 N3 C2 N1 . . . . -178.0(4) ?
    C6 N3 C2 C3 . . . . 0.9(6) ?
    N1 C2 C3 C4 . . . . 177.7(4) ?
    N3 C2 C3 C4 . . . . -1.1(6) ?
    N1 C2 C3 C1 . . . . -3.7(6) ?
    N3 C2 C3 C1 . . . . 177.5(4) ?
    O1 C1 C3 C4 . . . . 178.8(4) ?
    O2 C1 C3 C4 . . . . -1.0(6) ?
    O1 C1 C3 C2 . . . . 0.2(7) ?
    O2 C1 C3 C2 . . . . -179.5(4) ?
    C2 C3 C4 C5 . . . . 0.5(7) ?
    C1 C3 C4 C5 . . . . -178.0(4) ?
    C3 C4 C5 C6 . . . . 0.3(7) ?
    C4 C5 C6 N3 . . . . -0.6(7) ?
    C2 N3 C6 C5 . . . . 0.0(7) ?
    C12 N2 C7 N4 . . . . 3.0(7) ?
    C12 N2 C7 C8 . . . . -176.6(5) ?
    C11 N4 C7 N2 . . . . -179.7(4) ?
    C11 N4 C7 C8 . . . . -0.1(7) ?
    C2 N1 C8 C9 . . . . -90.6(5) ?
    C2 N1 C8 C7 . . . . 93.0(5) ?
    N2 C7 C8 C9 . . . . -179.7(4) ?
    N4 C7 C8 C9 . . . . 0.6(7) ?
    N2 C7 C8 N1 . . . . -3.3(6) ?
    N4 C7 C8 N1 . . . . 177.0(4) ?
    N1 C8 C9 C10 . . . . -177.4(4) ?
    C7 C8 C9 C10 . . . . -1.1(7) ?
    N1 C8 C9 C15 . . . . 3.1(7) ?
    C7 C8 C9 C15 . . . . 179.4(5) ?
    C8 C9 C10 C11 . . . . 1.1(7) ?
    C15 C9 C10 C11 . . . . -179.5(5) ?
    C9 C10 C11 N4 . . . . -0.5(8) ?
    C7 N4 C11 C10 . . . . 0.0(8) ?
    C7 N2 C12 C13 . . . . 71.3(7) ?
    C7 N2 C12 C14 . . . . 142.1(6) ?
    N2 C12 C13 C14 . . . . 107.4(6) ?
    N2 C12 C14 C13 . . . . -111.1(6) ?
loop_
    _geom_hbond_atom_site_label_D
    _geom_hbond_atom_site_label_H
    _geom_hbond_atom_site_label_A
    _geom_hbond_site_symmetry_A
    _geom_hbond_distance_DH
    _geom_hbond_distance_HA
    _geom_hbond_distance_DA
    _geom_hbond_angle_DHA
    O10 H10D O8 1_455 0.85 2.10 2.942(8) 171.4
    O10 H10C O4 8_655 0.85 2.19 3.037(7) 171.7
    O9 H9D O5 8_755 0.85 2.55 3.089(7) 122.7
    O9 H9D O4 8_755 0.85 2.07 2.916(6) 173.5
    O9 H9C O1 1_655 0.85 1.96 2.809(5) 172.9
    O2 H2A O9 5_666 0.82 1.73 2.535(5) 168.0
    N4 H4 O7 6_557 0.86 1.94 2.787(6) 166.2
    N3 H3 O6 . 0.86 2.01 2.746(6) 143.4
    N2 H2 O3 . 0.86 1.98 2.810(5) 162.5
    N1 H1 O10 . 0.86 2.22 2.900(6) 136.4
    N1 H1 O1 . 0.86 2.05 2.697(4) 131.1
    C4 H4A O5 4_566 0.93 2.34 3.162(7) 147
    C6 H6 O3 1_655 0.93 2.26 3.161(6) 162
    C11 H11 O8 6_557 0.93 2.57 3.252(8) 131
    C15 H15A O3 8_655 0.96 2.58 3.533(7) 174
