# Supplementary material for: 3-Carb­oxy-2-(2-cyclo­propyl­amino-4-methyl­pyridinium-3-yl­amino)­pyridinium dinitrate dihydrate
Source: Acta Crystallogr Sect E Struct Rep Online. 2011 Oct 8;67(Pt 11):o2864. doi: 10.1107/S1600536811040323 (PMC3247599; doi:10.1107/S1600536811040323)
Supplement: Supplementary file 2 [file e-67-o2864-Isup2.hkl]

# 
# h,k,l, Fc-squared, Fo-squared, sigma(Fo-squared) and status flag 
# 
data_I
_shelx_title ' 110715j in Pbca' 
_shelx_refln_list_code          4 
_shelx_F_calc_maximum      350.54 
_exptl_crystal_F_000      1872.00 
_reflns_d_resolution_high  0.8403 
 
loop_ 
 _symmetry_equiv_pos_as_xyz 
 'x, y, z' 
 '-x+1/2, -y, z+1/2' 
 '-x, y+1/2, -z+1/2' 
 'x+1/2, -y+1/2, -z' 
 '-x, -y, -z' 
 'x-1/2, y, -z-1/2' 
 'x, -y-1/2, z-1/2' 
 '-x-1/2, y-1/2, z' 
 
_cell_length_a     7.4463 
_cell_length_b    15.0032 
_cell_length_c    35.9748 
_cell_angle_alpha  90.000 
_cell_angle_beta   90.000 
_cell_angle_gamma  90.000 
 
_shelx_F_squared_multiplier     1.000 
 
loop_ 
 _refln_index_h 
 _refln_index_k 
 _refln_index_l 
 _refln_F_squared_calc 
 _refln_F_squared_meas 
 _refln_F_squared_sigma 
 _refln_observed_status 
   2   0   0    47416.04    56637.76    507.55 o 
   4   0   0        0.56      170.48     40.20 o 
   6   0   0      186.44      163.70     57.63 o 
   8   0   0      229.63      258.14     71.19 o 
   2   1   0   122876.63   128221.66    659.45 o 
   4   1   0        9.27        3.56     26.06 o 
   6   1   0      838.14      776.79     53.98 o 
   0   2   0    36191.42    34746.11    303.66 o 
   2   2   0    54516.82    63275.67    419.05 o 
   4   2   0     1764.66     1920.25     71.00 o 
   6   2   0     1124.37     1177.17     62.38 o 
   8   2   0        5.76       -3.39     20.34 o 
   2   3   0    20538.73    19837.63    189.85 o 
   4   3   0     1880.08     2086.17     64.12 o 
   6   3   0      699.75      524.33    105.32 o 
   8   3   0       15.78       17.47     20.87 o 
   0   4   0     3038.88     3134.88     50.37 o 
   2   4   0     5876.43     6248.24    106.82 o 
   4   4   0    22839.12    23741.96   2418.37 o 
   6   4   0      396.95      331.84    122.05 o 
   8   4   0       27.94       -1.79     22.73 o 
   2   5   0     1096.13     1539.18     59.53 o 
   4   5   0       86.85       56.34     18.64 o 
   6   5   0     1180.20     1043.52    206.54 o 
   8   5   0      274.08      198.30     79.67 o 
   0   6   0     8112.01     7908.25    191.66 o 
   2   6   0      773.03      804.76     27.49 o 
   4   6   0        0.01       32.05     20.57 o 
   6   6   0     1060.02      711.02    205.10 o 
   8   6   0      126.54       91.21     36.08 o 
   2   7   0       56.06       46.74     14.41 o 
   4   7   0      857.00      997.09     67.83 o 
   6   7   0     1326.17     1123.81    249.90 o 
   8   7   0      119.78       44.94     62.72 o 
   0   8   0      225.55      214.37     31.56 o 
   2   8   0      113.66      193.21     20.07 o 
   4   8   0      269.67      291.16     34.09 o 
   6   8   0      896.46      737.04    127.13 o 
   2   9   0      398.08      486.34     26.30 o 
   4   9   0      357.17      449.26     46.39 o 
   6   9   0       24.33      -22.72     39.24 o 
   0  10   0      116.82      127.38     24.02 o 
   2  10   0      238.71      188.84     22.10 o 
   4  10   0      451.00      406.65     40.70 o 
   6  10   0       68.38       76.43     35.93 o 
   2  11   0      430.60      669.25     41.84 o 
   4  11   0       85.88      142.60     48.40 o 
   6  11   0        4.02      -10.48     35.35 o 
   0  12   0       12.17       38.30     25.55 o 
   2  12   0      187.29      135.29     27.63 o 
   4  12   0        9.40        8.52     43.09 o 
   6  12   0        0.38        5.74     45.32 o 
   2  13   0       10.42       44.63     22.97 o 
   4  13   0       22.88       45.95     39.89 o 
   6  13   0        1.06      -14.91     35.20 o 
   0  14   0      648.76      692.05     60.31 o 
   2  14   0        0.04        4.67     27.34 o 
   4  14   0      298.38      335.45     73.13 o 
   2  15   0       94.39      110.70     39.13 o 
   4  15   0        1.94      -14.20     37.84 o 
   0  16   0      292.98      345.31     88.14 o 
   2  16   0       80.39       55.16     34.93 o 
   2  17   0        0.20       -5.26     48.15 o 
   1   1   1    11185.80    12827.43    192.49 o 
   2   1   1      468.54      711.56     25.22 o 
   3   1   1       21.23        1.58     15.17 o 
   4   1   1      144.70      127.15     22.70 o 
   5   1   1      111.07      108.81     25.39 o 
   6   1   1       13.32       11.21     21.44 o 
   7   1   1        4.52       -6.12     13.87 o 
   8   1   1      156.37      240.70     71.68 o 
   0   2   1    40551.53    41547.50    175.25 o 
   1   2   1     1094.99     1035.59     16.34 o 
   2   2   1      281.14      212.06     31.22 o 
   3   2   1     1281.97     1440.34     33.52 o 
   4   2   1       43.54       31.49     15.05 o 
   5   2   1       25.55       21.94     17.44 o 
   6   2   1       10.75       12.42     14.70 o 
   7   2   1      154.72       98.14     34.74 o 
   8   2   1       61.96       33.74     16.23 o 
   1   3   1     1942.16     2337.53     28.57 o 
   2   3   1     3875.89     2807.39     89.90 o 
   3   3   1     1204.67     1133.91     35.83 o 
   4   3   1       41.14      110.81     18.43 o 
   5   3   1      649.03      657.43     44.91 o 
   6   3   1      486.18      512.74     42.56 o 
   7   3   1      105.52       83.17     22.16 o 
   8   3   1        9.34        7.12     13.37 o 
   0   4   1    10592.13    13364.58     77.02 o 
   1   4   1    12129.21    13536.64     80.65 o 
   2   4   1     4055.81     5331.54     56.26 o 
   3   4   1     2186.89     2460.02     53.49 o 
   4   4   1     2312.71     2865.14     82.96 o 
   5   4   1       74.28       56.92     16.42 o 
   6   4   1        8.51       36.44     18.30 o 
   7   4   1      286.48      216.97     56.16 o 
   8   4   1        1.25       -8.04     16.26 o 
   1   5   1    10009.66    10774.00     79.30 o 
   2   5   1     2164.01     1730.81     25.76 o 
   3   5   1     1082.56     1046.11     25.25 o 
   4   5   1       54.87       43.42     14.46 o 
   5   5   1       23.18       27.63     15.87 o 
   6   5   1       57.56       85.28     21.88 o 
   7   5   1        7.22        8.57     16.37 o 
   8   5   1        0.26        9.36     16.42 o 
   0   6   1      560.26      143.99     13.58 o 
   1   6   1     2479.84     2769.15     28.74 o 
   2   6   1       96.49      179.55     11.50 o 
   3   6   1      553.76      550.14     20.06 o 
   4   6   1     2193.83     2690.18     95.95 o 
   5   6   1      772.33      747.41     64.94 o 
   6   6   1        0.66        9.47     18.74 o 
   7   6   1        0.60        0.16     17.80 o 
   8   6   1        0.01        5.28     19.30 o 
   1   7   1      115.56      151.05     10.63 o 
   2   7   1     1376.29     1857.30     33.98 o 
   3   7   1      198.75      202.95     14.58 o 
   4   7   1       12.76       16.48     15.02 o 
   5   7   1      646.23      742.35     62.21 o 
   6   7   1       14.06       35.24     23.46 o 
   7   7   1        0.01      -17.09     22.10 o 
   8   7   1        7.83       23.48     21.91 o 
   0   8   1     1683.88     2214.52     46.81 o 
   1   8   1       23.57       13.14      8.53 o 
   2   8   1     2623.89     2993.02     44.56 o 
   3   8   1      101.87       81.35     13.17 o 
   4   8   1       26.09       26.82     16.87 o 
   5   8   1     2076.99     1965.89    135.35 o 
   6   8   1      208.74      180.64     36.28 o 
   7   8   1        0.29       -2.26     22.91 o 
   1   9   1       33.86       35.20      9.86 o 
   2   9   1       50.43       45.74     11.47 o 
   3   9   1        2.52       -5.22     14.03 o 
   4   9   1       25.88       23.17     17.43 o 
   5   9   1       57.89       46.41     26.04 o 
   6   9   1       52.22       35.79     22.20 o 
   7   9   1        1.67       11.11     20.83 o 
   0  10   1      687.89      848.88     31.47 o 
   1  10   1       18.23        4.14      9.65 o 
   2  10   1       79.98       98.43     14.07 o 
   3  10   1      492.20      648.21     28.91 o 
   4  10   1       43.57       41.65     19.50 o 
   5  10   1      478.55      446.25     48.37 o 
   6  10   1       12.12       -3.45     24.46 o 
   7  10   1        5.49      -10.12     20.67 o 
   1  11   1      321.39      323.76     17.00 o 
   2  11   1      212.85      219.27     18.68 o 
   3  11   1       25.96       26.44     17.04 o 
   4  11   1      172.55      195.85     31.47 o 
   5  11   1       15.92       33.93     24.05 o 
   6  11   1        0.71       44.33     29.79 o 
   0  12   1        3.00       -8.96     16.37 o 
   1  12   1       46.42       45.03     12.23 o 
   2  12   1        0.93       -1.44     15.61 o 
   3  12   1      102.38      130.22     20.80 o 
   4  12   1      294.49      288.31     36.63 o 
   5  12   1      239.53      239.82     38.21 o 
   6  12   1       48.55       35.07     25.99 o 
   1  13   1       42.36       74.00     16.47 o 
   2  13   1        0.71      -10.08     17.11 o 
   3  13   1        0.68       -2.70     19.43 o 
   4  13   1       19.54       41.04     29.64 o 
   5  13   1      101.34       99.62     29.91 o 
   6  13   1        5.29        2.03     28.87 o 
   0  14   1       20.51       19.39     21.73 o 
   1  14   1       92.18       80.03     18.84 o 
   2  14   1       20.88       40.95     18.95 o 
   3  14   1       17.94       13.29     21.25 o 
   4  14   1       66.56       59.65     27.84 o 
   5  14   1        3.46       -9.22     30.43 o 
   1  15   1        2.26        1.74     17.48 o 
   2  15   1       62.14       55.17     20.05 o 
   3  15   1      129.47       94.48     32.17 o 
   4  15   1        4.74       17.25     29.88 o 
   0  16   1      118.21      150.98     53.23 o 
   1  16   1       10.91       38.35     24.02 o 
   2  16   1        0.69       16.90     24.91 o 
   3  16   1        0.91      -10.18     23.66 o 
   1  17   1       42.79       56.68     38.41 o 
   2  17   1        1.30       14.15     29.21 o 
   1   0   2     1281.42      985.56     42.13 o 
   2   0   2    64368.71    69435.51   2020.05 o 
   3   0   2     4322.41     7224.74    256.92 o 
   4   0   2       35.01       24.70     40.20 o 
   5   0   2      476.12      456.67     48.35 o 
   6   0   2        3.39        1.73     29.55 o 
   7   0   2      173.13       47.19     23.52 o 
   8   0   2        7.14       -1.94     55.70 o 
   1   1   2     9271.71     8857.40    119.25 o 
   2   1   2     7774.58     7614.06    149.04 o 
   3   1   2      925.16      970.88     35.59 o 
   4   1   2     3322.37     3667.36     74.44 o 
   5   1   2      829.20      923.70     39.59 o 
   6   1   2       88.18       61.29     18.71 o 
   7   1   2        1.29       12.72     17.43 o 
   8   1   2       20.59       29.82     42.53 o 
   0   2   2      617.87      839.34     24.08 o 
   1   2   2     9771.30    12313.21     87.18 o 
   2   2   2     2760.80     3715.65     43.81 o 
   3   2   2     1327.80     1066.41     32.46 o 
   4   2   2     1141.89     1347.36     55.44 o 
   5   2   2        8.65       15.23     14.93 o 
   6   2   2      353.77      293.70     24.70 o 
   7   2   2       84.21       50.14     20.93 o 
   8   2   2       60.28       21.46     17.79 o 
   1   3   2     2658.26     3934.19     41.18 o 
   2   3   2     8874.05     9094.57     69.93 o 
   3   3   2     2403.47     1858.54     33.95 o 
   4   3   2     5657.47     6336.99    169.25 o 
   5   3   2       11.14       -4.18     14.17 o 
   6   3   2     1710.89     1822.51    122.97 o 
   7   3   2      175.27      124.99     36.88 o 
   8   3   2       10.15        1.98     22.27 o 
   0   4   2     5110.81     7731.67    105.88 o 
   1   4   2    59172.91    57610.62    313.11 o 
   2   4   2     4878.77     5674.42     46.70 o 
   3   4   2     3137.21     2556.10     39.41 o 
   4   4   2      142.15      201.91     20.46 o 
   5   4   2      575.36      726.17     29.75 o 
   6   4   2     1283.09     1210.44     91.87 o 
   7   4   2        2.78        8.74     14.57 o 
   8   4   2        1.89        8.58     13.58 o 
   1   5   2    22478.74    19458.22    110.09 o 
   2   5   2       84.14       43.94      9.00 o 
   3   5   2       59.46       59.88     12.13 o 
   4   5   2     1852.05     1846.73     39.12 o 
   5   5   2        0.21        7.98     13.41 o 
   6   5   2      429.52      352.17     67.88 o 
   7   5   2       98.21       70.37     23.97 o 
   8   5   2        7.35       -2.34     14.54 o 
   0   6   2      877.58     1149.21     27.23 o 
   1   6   2     2828.19     2777.47     28.71 o 
   2   6   2       78.39      108.92     11.18 o 
   3   6   2     2365.06     2432.85     36.54 o 
   4   6   2       60.97      146.26     18.01 o 
   5   6   2     2953.56     2996.41    214.21 o 
   6   6   2        4.35       32.83     19.04 o 
   7   6   2       80.70       56.16     24.24 o 
   8   6   2       29.89       19.86     17.05 o 
   1   7   2     4137.23     3682.73     35.54 o 
   2   7   2       10.46       11.21     10.64 o 
   3   7   2       29.77       11.68     11.20 o 
   4   7   2      197.53      142.20     17.79 o 
   5   7   2      439.14      400.75     49.04 o 
   6   7   2       77.83       40.22     22.80 o 
   7   7   2        6.16       -2.48     18.94 o 
   8   7   2        8.94      -10.17     17.34 o 
   0   8   2     1062.21      886.24     28.06 o 
   1   8   2      535.95      648.75     17.48 o 
   2   8   2      183.97      211.99     14.21 o 
   3   8   2       18.98       21.68     12.75 o 
   4   8   2        3.42      -13.58     15.49 o 
   5   8   2       57.14      108.92     25.42 o 
   6   8   2       67.55       75.19     28.13 o 
   7   8   2        2.94       -5.38     21.08 o 
   1   9   2        3.84       43.07      9.67 o 
   2   9   2       79.30       77.35     12.48 o 
   3   9   2      154.79      110.67     16.35 o 
   4   9   2      494.68      476.83     32.95 o 
   5   9   2       30.02       18.83     20.37 o 
   6   9   2       65.55       77.55     27.57 o 
   7   9   2        1.71        7.20     25.40 o 
   0  10   2      117.35      152.44     17.89 o 
   1  10   2        5.20       -0.54      9.89 o 
   2  10   2      643.76      612.63     33.69 o 
   3  10   2       11.78        5.25     15.53 o 
   4  10   2      850.37      793.41     42.65 o 
   5  10   2      251.45      189.63     32.41 o 
   6  10   2        0.38        6.26     23.90 o 
   7  10   2        0.19      -10.61     25.92 o 
   1  11   2      104.77       81.69     12.23 o 
   2  11   2        7.99       12.78     14.58 o 
   3  11   2       31.73       41.40     16.69 o 
   4  11   2      232.86      221.24     32.92 o 
   5  11   2      162.25      168.30     36.55 o 
   6  11   2      140.87      147.56     30.21 o 
   0  12   2      440.35      479.07     28.26 o 
   1  12   2      975.79      781.14     25.23 o 
   2  12   2       34.54       19.28     15.78 o 
   3  12   2       15.11        5.94     17.89 o 
   4  12   2      229.79      295.88     45.16 o 
   5  12   2      510.20      481.88     44.30 o 
   6  12   2       21.53       11.70     30.18 o 
   1  13   2       27.70       29.97     14.34 o 
   2  13   2      221.50      211.13     22.45 o 
   3  13   2       15.04        4.77     19.15 o 
   4  13   2       47.25       27.96     27.73 o 
   5  13   2       43.60       17.58     29.42 o 
   6  13   2        0.08        0.37     28.77 o 
   0  14   2      152.75      149.74     25.34 o 
   1  14   2        7.74        4.37     16.71 o 
   2  14   2       79.96       42.57     19.85 o 
   3  14   2      102.76      124.76     27.63 o 
   4  14   2        8.63        2.81     27.87 o 
   5  14   2        9.53       -2.71     34.22 o 
   1  15   2       13.28       27.86     21.39 o 
   2  15   2        2.25        7.67     21.88 o 
   3  15   2        1.88       -9.63     24.70 o 
   4  15   2        0.03        6.81     27.81 o 
   0  16   2       55.99      120.52     41.09 o 
   1  16   2        0.44      -15.55     24.73 o 
   2  16   2        3.30       13.78     22.11 o 
   3  16   2        0.01      -32.77     25.24 o 
   1  17   2       24.26       16.83     37.05 o 
   2  17   2        0.17      -10.64     29.73 o 
   1   1   3     3895.93     3910.82     53.39 o 
   2   1   3     1219.48      674.86     23.76 o 
   3   1   3     9815.27    10220.30    203.51 o 
   4   1   3       73.90       29.67     14.10 o 
   5   1   3      135.06      103.06     17.72 o 
   6   1   3       31.41        3.92     12.63 o 
   7   1   3       97.64       83.28     20.36 o 
   8   1   3       63.71       38.52     38.36 o 
   0   2   3     1850.97     2422.55     48.28 o 
   1   2   3       54.00      154.14     38.54 o 
   2   2   3     7842.83     8156.85    122.30 o 
   3   2   3      550.67      743.50     22.94 o 
   4   2   3      242.50      189.77     18.20 o 
   5   2   3      289.88      384.12     24.95 o 
   6   2   3       75.23       86.35     18.53 o 
   7   2   3      234.30      200.71     29.31 o 
   8   2   3       30.44       59.35     45.30 o 
   1   3   3     1598.50     1331.26     33.28 o 
   2   3   3     1065.54     1477.35     26.53 o 
   3   3   3     2232.80     2082.49     35.69 o 
   4   3   3      307.59      400.27     28.06 o 
   5   3   3      782.61      789.18     39.59 o 
   6   3   3      367.13      380.90     29.57 o 
   7   3   3       27.50       36.39     19.62 o 
   8   3   3       13.77        1.29     14.23 o 
   0   4   3     6922.77     8889.85    179.14 o 
   1   4   3    20713.34    20787.17    230.46 o 
   2   4   3      299.21      165.78     12.20 o 
   3   4   3     1606.39     1706.12     41.19 o 
   4   4   3      939.48      819.29     27.94 o 
   5   4   3     1536.54     1822.50     64.79 o 
   6   4   3      118.11      138.59     27.26 o 
   7   4   3      345.70      237.86     65.22 o 
   8   4   3        2.71       -3.84     14.45 o 
   1   5   3      632.64      504.09     16.99 o 
   2   5   3      176.68      110.36     10.11 o 
   3   5   3     1712.22     2067.69     47.16 o 
   4   5   3      225.87      190.42     17.17 o 
   5   5   3      420.91      511.36     30.54 o 
   6   5   3      218.76      159.79     49.07 o 
   7   5   3      577.29      367.83    106.79 o 
   8   5   3        9.43       -1.10     17.33 o 
   0   6   3     2011.44     1796.97     33.79 o 
   1   6   3       18.96        1.25      7.23 o 
   2   6   3     1512.54     1778.01     28.07 o 
   3   6   3       53.25       70.40     12.22 o 
   4   6   3        7.29       17.14     15.02 o 
   5   6   3       60.83       85.65     32.65 o 
   6   6   3      762.24      703.95    147.50 o 
   7   6   3      243.42      217.80     52.92 o 
   8   6   3        1.36       12.96     16.22 o 
   1   7   3       69.31       53.68      9.07 o 
   2   7   3      322.28      332.17     14.89 o 
   3   7   3       48.77       17.63     10.52 o 
   4   7   3       28.93       41.37     14.91 o 
   5   7   3       68.83        5.33     19.28 o 
   6   7   3      108.07      112.28     22.93 o 
   7   7   3      251.33      206.46     48.09 o 
   8   7   3       16.91       23.96     21.74 o 
   0   8   3      498.24      473.75     22.03 o 
   1   8   3      994.95      866.63     19.62 o 
   2   8   3        2.78        4.81     11.36 o 
   3   8   3     1360.78     1239.69     33.30 o 
   4   8   3      151.08      124.54     19.11 o 
   5   8   3      387.50      385.17     51.52 o 
   6   8   3      498.05      570.10     83.40 o 
   7   8   3       48.00       25.39     22.01 o 
   1   9   3     2040.55     2034.07     30.75 o 
   2   9   3     1190.16     1336.12     29.14 o 
   3   9   3        3.56       15.71     12.62 o 
   4   9   3       56.35       52.41     20.76 o 
   5   9   3        2.22        4.86     19.70 o 
   6   9   3       36.87       51.82     26.80 o 
   7   9   3       30.65       29.42     20.78 o 
   0  10   3      440.60      571.99     26.35 o 
   1  10   3       20.87       13.50     10.56 o 
   2  10   3       53.08       73.76     14.53 o 
   3  10   3      105.96       72.44     19.23 o 
   4  10   3      169.47      216.17     29.33 o 
   5  10   3        0.33      -17.07     22.38 o 
   6  10   3       81.88       82.54     30.20 o 
   7  10   3        0.41       -3.24     23.61 o 
   1  11   3      428.28      427.03     18.19 o 
   2  11   3        6.31       -9.62     14.10 o 
   3  11   3        0.25        4.54     17.68 o 
   4  11   3      550.92      581.04     36.34 o 
   5  11   3      113.42      142.61     29.28 o 
   6  11   3       24.09       34.09     25.95 o 
   0  12   3      123.00      145.37     20.82 o 
   1  12   3      487.29      516.93     23.25 o 
   2  12   3        0.16        2.57     14.64 o 
   3  12   3        1.64       20.33     19.91 o 
   4  12   3      169.76      176.86     26.55 o 
   5  12   3       39.82       84.90     35.49 o 
   6  12   3        7.37        8.89     32.57 o 
   1  13   3      112.76      136.60     17.16 o 
   2  13   3      126.17      118.17     20.16 o 
   3  13   3        2.97       15.50     19.50 o 
   4  13   3       73.71       91.27     28.94 o 
   5  13   3        9.49      -14.75     30.15 o 
   6  13   3       28.50       47.36     30.14 o 
   0  14   3       40.30       42.15     26.65 o 
   1  14   3        0.52        7.33     17.68 o 
   2  14   3        3.90       -2.82     17.57 o 
   3  14   3       44.17       41.55     21.90 o 
   4  14   3       62.85       14.23     26.97 o 
   5  14   3        1.77       15.21     27.53 o 
   1  15   3       46.24       31.00     18.25 o 
   2  15   3        0.54        0.56     19.31 o 
   3  15   3       56.05       56.42     26.21 o 
   4  15   3       42.03       25.96     29.93 o 
   0  16   3       18.53       39.07     49.88 o 
   1  16   3       10.57      -11.85     27.10 o 
   2  16   3       46.13       63.06     25.46 o 
   3  16   3        1.98        9.98     29.26 o 
   1  17   3        8.49       -1.93     33.25 o 
   2  17   3        0.77       17.76     29.22 o 
   1   0   4     1671.02     2085.29     53.45 o 
   2   0   4      768.96      949.77     30.87 o 
   3   0   4     8058.08     7881.70    128.49 o 
   4   0   4     1333.74     1796.99    236.83 o 
   5   0   4      399.40      378.35     75.79 o 
   6   0   4      809.14      802.81    113.57 o 
   7   0   4      247.30      277.75     41.32 o 
   8   0   4       33.03      -16.42     41.40 o 
   1   1   4     3825.68     4318.54     63.03 o 
   2   1   4     2193.00     2466.74     50.83 o 
   3   1   4      424.08      610.86     26.37 o 
   4   1   4      430.25      598.08     34.61 o 
   5   1   4       49.04       20.38     16.20 o 
   6   1   4       19.70       44.18     16.23 o 
   7   1   4      337.13      296.84     31.83 o 
   8   1   4       12.38        4.38     30.34 o 
   0   2   4       30.15      158.28     11.09 o 
   1   2   4       96.99      204.22     20.36 o 
   2   2   4     3861.53     4359.69     62.76 o 
   3   2   4      434.12      383.34     17.61 o 
   4   2   4       35.90       10.10     14.21 o 
   5   2   4      796.58      890.82     31.79 o 
   6   2   4       18.65       13.57     16.47 o 
   7   2   4      123.53      116.68     24.89 o 
   8   2   4       25.27       43.07     34.69 o 
   1   3   4    44780.57    48883.75    376.97 o 
   2   3   4       20.65       21.18      8.25 o 
   3   3   4      106.17      169.06     13.70 o 
   4   3   4     1268.14     1351.32     37.74 o 
   5   3   4     1709.53     1591.82     41.16 o 
   6   3   4      216.51      252.56     27.74 o 
   7   3   4      383.97      356.98     48.92 o 
   8   3   4        2.48        1.63     11.15 o 
   0   4   4     6134.75     5425.63     52.69 o 
   1   4   4    10327.57    11594.59     85.52 o 
   2   4   4      298.43      352.09     15.55 o 
   3   4   4     2898.74     2423.48     40.00 o 
   4   4   4       30.16       31.82     13.32 o 
   5   4   4      115.21      167.67     21.56 o 
   6   4   4      674.04      593.36     48.99 o 
   7   4   4        9.75        9.05     21.48 o 
   8   4   4       18.25       -3.57     11.42 o 
   1   5   4     8091.35     9730.20     75.76 o 
   2   5   4      566.53      697.77     21.83 o 
   3   5   4      795.01      654.40     23.65 o 
   4   5   4      283.88      280.56     18.76 o 
   5   5   4      687.58      660.53     43.03 o 
   6   5   4      361.93      440.28     40.04 o 
   7   5   4       19.79       32.12     18.87 o 
   8   5   4       21.00        1.61     14.56 o 
   0   6   4     5489.45     5962.55     71.11 o 
   1   6   4     1778.02     1565.99     22.78 o 
   2   6   4     5727.78     6679.66    109.00 o 
   3   6   4      871.53      776.00     21.79 o 
   4   6   4      419.47      414.00     24.50 o 
   5   6   4     2342.71     2355.36    146.78 o 
   6   6   4      170.46      122.50     34.25 o 
   7   6   4        0.18        4.84     19.19 o 
   8   6   4       94.14       42.28     16.35 o 
   1   7   4     2317.79     2027.29     26.93 o 
   2   7   4     1273.64     1205.83     25.14 o 
   3   7   4      972.92     1022.22     29.07 o 
   4   7   4       56.04       53.78     16.53 o 
   5   7   4       13.11      -10.48     22.28 o 
   6   7   4        2.47      -10.67     18.99 o 
   7   7   4        0.11       31.72     20.21 o 
   8   7   4        0.00       -5.76     15.10 o 
   0   8   4      523.81      570.41     24.15 o 
   1   8   4      207.67      199.85     12.31 o 
   2   8   4       86.52      105.64     12.78 o 
   3   8   4      804.37      748.94     27.07 o 
   4   8   4      212.05      160.15     22.73 o 
   5   8   4        1.19       -3.84     20.69 o 
   6   8   4       38.33       26.91     22.75 o 
   7   8   4        8.87       25.09     20.24 o 
   1   9   4     1871.50     2096.29     31.13 o 
   2   9   4     2553.87     2729.03     40.33 o 
   3   9   4      443.52      450.40     22.81 o 
   4   9   4      109.85      101.74     20.92 o 
   5   9   4      112.21      112.64     27.09 o 
   6   9   4      234.60      215.96     37.40 o 
   7   9   4        9.25        9.90     25.98 o 
   0  10   4      646.06      536.16     26.38 o 
   1  10   4      214.51      150.42     12.76 o 
   2  10   4       17.76       24.79     13.00 o 
   3  10   4      422.51      394.74     26.75 o 
   4  10   4     1314.97     1380.44     65.93 o 
   5  10   4       12.54        9.21     23.89 o 
   6  10   4        1.83       -7.71     21.75 o 
   7  10   4        4.66       20.85     23.06 o 
   1  11   4       77.39      100.07     14.08 o 
   2  11   4        2.20        0.51     14.09 o 
   3  11   4      185.25      165.51     22.12 o 
   4  11   4       57.06       62.72     22.34 o 
   5  11   4      152.69      182.77     37.54 o 
   6  11   4        3.28        1.33     27.76 o 
   0  12   4        0.00       17.02     17.62 o 
   1  12   4       88.19       98.43     15.94 o 
   2  12   4        8.79      -11.03     13.15 o 
   3  12   4      227.76      211.59     25.38 o 
   4  12   4       66.56       37.89     23.15 o 
   5  12   4      327.46      288.77     35.96 o 
   6  12   4       11.58       13.43     27.51 o 
   1  13   4      248.71      264.48     20.18 o 
   2  13   4       70.84       50.79     19.54 o 
   3  13   4       22.02       23.47     24.18 o 
   4  13   4       95.36      131.06     29.06 o 
   5  13   4       54.96       78.66     29.91 o 
   6  13   4       12.95        9.31     28.07 o 
   0  14   4      531.65      484.54     40.10 o 
   1  14   4      217.26      193.43     22.28 o 
   2  14   4      118.03      117.11     22.51 o 
   3  14   4      250.13      319.31     32.64 o 
   4  14   4       49.14       46.01     26.36 o 
   5  14   4        7.43       21.68     30.72 o 
   1  15   4       63.91       91.20     22.78 o 
   2  15   4       65.69       57.48     22.92 o 
   3  15   4       80.16       74.18     30.29 o 
   4  15   4       19.57       33.01     28.62 o 
   0  16   4        6.38        8.41     44.76 o 
   1  16   4        0.81       -4.09     28.58 o 
   2  16   4       24.81        3.27     24.88 o 
   3  16   4       18.59       13.12     26.85 o 
   1  17   4        7.50       -1.53     27.42 o 
   2  17   4       14.85       17.69     27.63 o 
   1   1   5      333.09       32.96      6.57 o 
   2   1   5     2370.11     1310.71     21.96 o 
   3   1   5     2043.96     2570.21     43.26 o 
   4   1   5       40.09        1.21     12.48 o 
   5   1   5        1.43        8.27     15.50 o 
   6   1   5      267.53      310.06     35.16 o 
   7   1   5      412.38      417.64     29.84 o 
   8   1   5       44.76       62.73     30.81 o 
   0   2   5    12550.74     9619.55    194.61 o 
   1   2   5     5448.80     5582.88     48.97 o 
   2   2   5       50.51      130.87     10.68 o 
   3   2   5      676.99      694.76     21.70 o 
   4   2   5      251.40      266.28     18.70 o 
   5   2   5      128.39      144.72     16.12 o 
   6   2   5       18.53       16.67     18.06 o 
   7   2   5       37.35       19.09     21.38 o 
   8   2   5        0.22        3.50     34.68 o 
   1   3   5     1467.22     2560.58     36.37 o 
   2   3   5      248.64      212.15     30.74 o 
   3   3   5       36.73       32.22     11.11 o 
   4   3   5       25.23       26.95     14.47 o 
   5   3   5      282.35      403.48     26.50 o 
   6   3   5        3.83        9.56     18.14 o 
   7   3   5      119.88      136.21     27.93 o 
   8   3   5       10.55       -6.60     22.90 o 
   0   4   5     1521.74     1181.42     26.30 o 
   1   4   5    14416.08    14485.50    134.44 o 
   2   4   5     2184.20     2635.17     36.48 o 
   3   4   5      320.51      318.21     17.68 o 
   4   4   5      258.29      266.63     19.10 o 
   5   4   5      747.99      788.98     34.55 o 
   6   4   5      223.32      182.79     25.87 o 
   7   4   5      222.89      257.80     41.34 o 
   8   4   5       51.44       49.43     42.57 o 
   1   5   5      193.66      158.68     11.11 o 
   2   5   5        5.61        1.25      9.32 o 
   3   5   5       78.57       98.77     13.87 o 
   4   5   5        9.53       10.71     14.75 o 
   5   5   5       50.17       83.09     24.06 o 
   6   5   5       37.56       51.73     25.16 o 
   7   5   5       84.32       92.65     27.94 o 
   8   5   5        3.26       -0.12     14.08 o 
   0   6   5     1897.06     2283.46     37.88 o 
   1   6   5      200.50       97.33      9.14 o 
   2   6   5      986.47     1223.24     29.27 o 
   3   6   5     2447.42     2505.94     44.28 o 
   4   6   5       13.68        1.80     14.32 o 
   5   6   5        5.52       21.70     22.26 o 
   6   6   5      146.91      116.39     26.94 o 
   7   6   5      233.92      215.52     52.71 o 
   8   6   5       67.56       54.40     19.40 o 
   1   7   5     1082.61     1215.38     22.04 o 
   2   7   5       69.27       86.96     11.03 o 
   3   7   5      104.01      103.56     14.86 o 
   4   7   5       32.00       15.97     16.18 o 
   5   7   5      360.06      331.69     51.73 o 
   6   7   5       57.40       43.62     19.17 o 
   7   7   5      189.56      206.51     50.96 o 
   8   7   5        7.67       10.05     17.25 o 
   0   8   5     1072.67      570.88     23.89 o 
   1   8   5     1102.64     1115.12     22.28 o 
   2   8   5     3211.31     3836.75     46.01 o 
   3   8   5        3.08       11.75     13.43 o 
   4   8   5       30.63       -1.15     15.55 o 
   5   8   5      158.22      180.56     27.75 o 
   6   8   5       89.86       68.24     19.81 o 
   7   8   5       22.65       12.81     22.71 o 
   1   9   5      115.09       95.43     11.57 o 
   2   9   5      268.35      274.97     18.41 o 
   3   9   5      254.00      207.32     19.07 o 
   4   9   5       88.41       97.39     21.12 o 
   5   9   5       15.42       19.11     20.19 o 
   6   9   5        3.09       -6.57     21.23 o 
   7   9   5        1.29      -13.62     18.43 o 
   0  10   5      125.80      162.92     19.44 o 
   1  10   5      192.77      254.61     14.80 o 
   2  10   5       20.01       31.11     13.16 o 
   3  10   5        1.72       -4.14     16.05 o 
   4  10   5      150.92      158.26     23.36 o 
   5  10   5      188.32      144.87     25.90 o 
   6  10   5       55.19       29.71     27.87 o 
   7  10   5        8.58       12.13     23.18 o 
   1  11   5      537.98      528.28     20.84 o 
   2  11   5      324.23      351.27     21.71 o 
   3  11   5        2.33       -2.93     20.14 o 
   4  11   5       36.77       69.25     23.47 o 
   5  11   5      151.34      133.40     31.87 o 
   6  11   5        2.55        3.86     25.37 o 
   0  12   5      461.70      431.97     27.40 o 
   1  12   5       32.58       27.95     14.36 o 
   2  12   5       71.13       54.37     17.77 o 
   3  12   5      258.92      249.03     28.97 o 
   4  12   5       64.70       46.72     25.79 o 
   5  12   5        0.50        8.67     32.14 o 
   6  12   5       70.31       55.31     27.45 o 
   1  13   5       27.85       30.96     14.37 o 
   2  13   5       10.63        6.22     18.62 o 
   3  13   5      218.69      243.47     27.56 o 
   4  13   5       10.07       19.23     25.93 o 
   5  13   5        7.83        3.34     31.04 o 
   0  14   5      246.11      207.02     32.87 o 
   1  14   5      106.76      135.41     20.12 o 
   2  14   5       48.43       51.51     20.34 o 
   3  14   5       91.34       88.20     24.81 o 
   4  14   5        0.17       11.84     25.85 o 
   5  14   5        8.76      -17.94     30.58 o 
   1  15   5       16.89       31.29     23.90 o 
   2  15   5        7.80       -7.47     20.75 o 
   3  15   5        0.07       14.51     24.89 o 
   4  15   5       16.97       35.60     29.50 o 
   0  16   5       38.98       30.70     40.36 o 
   1  16   5       10.62      -23.07     27.02 o 
   2  16   5        3.54       -7.54     23.84 o 
   3  16   5        6.89       22.95     31.59 o 
   1  17   5        3.53      -16.92     30.32 o 
   2  17   5        0.08        0.04     28.23 o 
   0   0   6       12.63      320.28     18.89 o 
   1   0   6        8.39        5.65      6.65 o 
   2   0   6     5257.30     7735.30    182.18 o 
   3   0   6    24977.35    26542.70    320.02 o 
   4   0   6    10582.34    11359.78    184.39 o 
   5   0   6       82.41       86.05     23.21 o 
   6   0   6      276.85      320.68     29.33 o 
   7   0   6      796.36      696.84     56.60 o 
   8   0   6        4.59       -3.22     45.72 o 
   1   1   6     4744.04     5384.84     54.16 o 
   2   1   6     4332.63     4778.17     55.08 o 
   3   1   6       14.86       15.70     11.07 o 
   4   1   6      738.89      772.85     31.49 o 
   5   1   6       90.62       61.90     15.65 o 
   6   1   6      149.30      101.05     19.44 o 
   7   1   6       26.03       17.45     27.39 o 
   8   1   6       93.49       79.91     32.44 o 
   0   2   6    19032.24    23518.70    327.16 o 
   1   2   6      292.79      122.65     14.36 o 
   2   2   6      491.33      868.02     21.40 o 
   3   2   6    10534.03    10882.44    161.35 o 
   4   2   6     1771.89     1961.15     61.73 o 
   5   2   6        1.30       -2.60     11.70 o 
   6   2   6      404.88      398.73     32.14 o 
   7   2   6       94.04       70.18     23.38 o 
   8   2   6       25.23       27.09     34.81 o 
   1   3   6     1775.63     1353.46     40.62 o 
   2   3   6    16666.94    18261.96    132.22 o 
   3   3   6      685.60      828.78     21.31 o 
   4   3   6      393.77      528.52     22.09 o 
   5   3   6       21.28        8.87     17.54 o 
   6   3   6       34.94       48.96     22.48 o 
   7   3   6        6.41       -9.73     22.80 o 
   8   3   6        5.83       -5.68     40.29 o 
   0   4   6    21333.72    19472.71    175.05 o 
   1   4   6     4010.63     4409.98     62.20 o 
   2   4   6      207.64      270.81     15.41 o 
   3   4   6       33.22       26.74     11.36 o 
   4   4   6     1073.31     1070.66     37.90 o 
   5   4   6       52.73      133.51     22.33 o 
   6   4   6       30.35       33.55     20.46 o 
   7   4   6       61.56       94.98     25.21 o 
   8   4   6       37.70       30.58     25.79 o 
   1   5   6      314.76      424.73     14.94 o 
   2   5   6       19.27       58.47     10.98 o 
   3   5   6       28.15       59.73     12.58 o 
   4   5   6      176.90      241.04     20.99 o 
   5   5   6       35.84       25.74     18.61 o 
   6   5   6        3.26       -7.66     23.35 o 
   7   5   6       64.25       52.28     29.77 o 
   8   5   6        0.47        4.56     10.97 o 
   0   6   6      381.05      331.70     17.22 o 
   1   6   6       94.34       39.25      8.36 o 
   2   6   6      309.25      220.15     15.56 o 
   3   6   6      465.86      473.61     25.73 o 
   4   6   6      515.60      542.83     30.14 o 
   5   6   6      704.11      640.15     38.54 o 
   6   6   6        1.87      -19.08     26.17 o 
   7   6   6       19.24       -3.51     15.71 o 
   8   6   6       13.51        8.25     17.01 o 
   1   7   6     2157.79     1881.85     27.21 o 
   2   7   6     1114.97     1044.91     24.56 o 
   3   7   6      729.05      764.02     27.88 o 
   4   7   6      213.88      201.79     23.71 o 
   5   7   6      205.84      207.56     34.88 o 
   6   7   6       37.15       21.19     20.28 o 
   7   7   6        0.25        1.71     20.42 o 
   8   7   6        0.30        9.14     17.71 o 
   0   8   6      125.26      113.88     17.07 o 
   1   8   6      812.73      765.35     19.46 o 
   2   8   6       50.88       96.52     17.53 o 
   3   8   6        0.01       14.99     12.95 o 
   4   8   6      101.55      106.66     18.55 o 
   5   8   6      141.01      109.68     24.05 o 
   6   8   6       16.94       31.03     23.73 o 
   7   8   6        3.37        9.24     20.42 o 
   1   9   6     1130.75     1022.16     22.73 o 
   2   9   6     2933.36     3128.50     51.01 o 
   3   9   6       14.29        6.87     15.11 o 
   4   9   6      145.57      150.91     22.03 o 
   5   9   6      114.93      216.47     30.41 o 
   6   9   6        1.74       -4.53     19.63 o 
   7   9   6        1.54       -5.95     18.59 o 
   0  10   6       61.03       59.87     15.32 o 
   1  10   6      140.55      133.03     12.61 o 
   2  10   6      335.81      286.39     20.09 o 
   3  10   6       80.39       69.35     16.74 o 
   4  10   6      583.01      582.41     35.99 o 
   5  10   6      211.70      281.69     32.66 o 
   6  10   6       74.41       71.32     26.11 o 
   7  10   6        6.07       12.52     26.97 o 
   1  11   6     1120.98     1074.15     30.22 o 
   2  11   6       17.84       24.71     15.53 o 
   3  11   6      194.29      204.02     28.51 o 
   4  11   6      586.19      621.47     37.43 o 
   5  11   6       44.99       52.50     24.80 o 
   6  11   6       92.93       47.55     25.17 o 
   0  12   6      275.04      273.39     23.28 o 
   1  12   6       44.12       57.22     14.62 o 
   2  12   6      180.54      184.13     21.74 o 
   3  12   6        4.41        8.30     20.13 o 
   4  12   6       80.27       63.96     21.92 o 
   5  12   6       25.92       29.54     28.55 o 
   6  12   6        1.22       -5.99     27.52 o 
   1  13   6      152.54      189.35     19.82 o 
   2  13   6        0.50       34.95     19.89 o 
   3  13   6      367.88      421.44     34.45 o 
   4  13   6       18.36       32.90     24.15 o 
   5  13   6       36.42       54.75     32.02 o 
   0  14   6       86.45       51.70     26.15 o 
   1  14   6        3.03       26.54     20.17 o 
   2  14   6       49.10       25.93     22.60 o 
   3  14   6      287.69      327.49     33.00 o 
   4  14   6       12.83        7.21     30.30 o 
   5  14   6       16.78        7.05     28.40 o 
   1  15   6        6.20        4.37     26.93 o 
   2  15   6       36.69       32.57     22.76 o 
   3  15   6       82.52      117.05     27.75 o 
   4  15   6       35.31       81.44     30.13 o 
   0  16   6       73.85       91.95     33.59 o 
   1  16   6        3.20      -12.31     24.51 o 
   2  16   6        1.91      -16.12     24.64 o 
   3  16   6       49.97       65.22     29.45 o 
   1  17   6       43.36       32.93     27.60 o 
   2  17   6        7.49        6.37     33.70 o 
   1   1   7     6162.39     5785.52     39.40 o 
   2   1   7    10651.01    10889.13     77.04 o 
   3   1   7     1900.38     2211.26     36.74 o 
   4   1   7      383.52      398.54     20.71 o 
   5   1   7        7.03        0.39     13.56 o 
   6   1   7       95.11       62.75     18.72 o 
   7   1   7      258.62      238.36     39.15 o 
   8   1   7       49.86       97.04     38.66 o 
   0   2   7    11668.72    12846.64    434.52 o 
   1   2   7    17140.19    17909.61    150.27 o 
   2   2   7     1348.61     1417.05     26.04 o 
   3   2   7     4460.26     5089.68     53.90 o 
   4   2   7     2159.86     2066.61     50.16 o 
   5   2   7       65.05       61.53     14.12 o 
   6   2   7     1252.07     1277.31     45.38 o 
   7   2   7       19.02       21.16     19.56 o 
   8   2   7        0.38      -26.35     38.14 o 
   1   3   7    11000.63    11642.42    101.41 o 
   2   3   7      197.94      385.65     50.96 o 
   3   3   7     2327.18     2354.51     30.13 o 
   4   3   7       35.63       39.40     12.12 o 
   5   3   7      268.20      326.53     26.57 o 
   6   3   7        7.85        0.15     18.13 o 
   7   3   7       12.47        4.56     18.79 o 
   8   3   7       28.40       48.21     39.44 o 
   0   4   7      281.90      170.30     15.38 o 
   1   4   7      289.49      217.70     14.88 o 
   2   4   7     1301.97     1313.51     26.17 o 
   3   4   7       35.14       31.11      9.91 o 
   4   4   7      776.48      915.97     32.26 o 
   5   4   7        9.54       18.00     18.22 o 
   6   4   7       74.13       95.81     24.94 o 
   7   4   7        9.47       23.84     24.89 o 
   8   4   7       74.24       75.11     28.19 o 
   1   5   7       35.33       58.02      9.56 o 
   2   5   7       78.05       73.39     11.69 o 
   3   5   7     2773.36     2694.23     43.43 o 
   4   5   7      110.95       89.79     17.09 o 
   5   5   7      711.45      785.00     45.37 o 
   6   5   7        2.75       12.11     20.40 o 
   7   5   7        0.05       11.99     27.61 o 
   8   5   7       21.16       25.66     36.00 o 
   0   6   7      246.03      237.65     15.00 o 
   1   6   7     2919.61     2871.47     36.92 o 
   2   6   7      391.17      573.29     28.55 o 
   3   6   7      938.28      929.33     28.67 o 
   4   6   7      447.35      451.70     28.35 o 
   5   6   7       16.87       48.69     22.85 o 
   6   6   7       22.84       32.15     27.29 o 
   7   6   7       29.50       36.57     30.21 o 
   8   6   7       39.34       13.67     12.65 o 
   1   7   7      802.12      669.21     17.95 o 
   2   7   7      400.14      292.06     22.13 o 
   3   7   7       12.50       26.14     14.56 o 
   4   7   7      167.67      157.70     21.80 o 
   5   7   7        0.61        7.78     22.70 o 
   6   7   7      209.07      222.47     31.86 o 
   7   7   7       74.20       78.46     25.24 o 
   8   7   7       60.55       54.16     29.59 o 
   0   8   7     7632.48     9421.16    124.31 o 
   1   8   7     2013.73     2074.01     30.23 o 
   2   8   7     4651.33     3988.13     67.83 o 
   3   8   7      415.06      416.53     25.17 o 
   4   8   7       25.76       36.28     22.17 o 
   5   8   7      501.17      423.63     48.72 o 
   6   8   7      487.88      447.80     93.25 o 
   7   8   7       63.49       64.33     20.49 o 
   1   9   7      735.78      780.88     21.08 o 
   2   9   7      733.92      663.48     26.09 o 
   3   9   7      134.77       93.02     17.63 o 
   4   9   7      588.63      598.79     34.45 o 
   5   9   7      125.79      123.73     25.59 o 
   6   9   7        0.07       -1.33     18.25 o 
   7   9   7       45.20       64.51     25.02 o 
   0  10   7      477.88      683.00     29.39 o 
   1  10   7      149.56      108.82     13.38 o 
   2  10   7        3.44       23.26     14.74 o 
   3  10   7      273.86      240.02     21.63 o 
   4  10   7        1.42        4.77     18.40 o 
   5  10   7      474.09      433.12     40.70 o 
   6  10   7       33.77       39.80     27.32 o 
   7  10   7        0.35       -1.15     19.06 o 
   1  11   7       46.06       51.98     14.46 o 
   2  11   7      122.16       98.56     18.69 o 
   3  11   7      553.75      523.95     34.95 o 
   4  11   7       83.47       81.08     22.34 o 
   5  11   7       23.93       23.33     21.60 o 
   6  11   7       27.54       72.26     31.65 o 
   0  12   7      556.78      441.49     31.28 o 
   1  12   7      158.97      176.83     18.06 o 
   2  12   7       21.60       25.18     16.21 o 
   3  12   7      157.94      174.25     26.26 o 
   4  12   7      210.69      157.46     27.70 o 
   5  12   7       11.68       21.77     22.85 o 
   6  12   7       17.31       11.94     30.56 o 
   1  13   7      711.69      769.32     30.72 o 
   2  13   7      649.13      659.06     37.21 o 
   3  13   7        2.37       18.72     19.21 o 
   4  13   7      130.98      140.26     25.27 o 
   5  13   7       35.26       12.92     27.57 o 
   0  14   7       27.99       41.56     28.27 o 
   1  14   7      173.48      169.86     22.97 o 
   2  14   7        1.80       13.55     20.97 o 
   3  14   7       19.33       40.01     24.14 o 
   4  14   7       59.02       93.22     25.92 o 
   5  14   7        7.34        1.88     28.28 o 
   1  15   7      153.43      182.38     29.47 o 
   2  15   7      143.35      112.83     29.58 o 
   3  15   7      145.42      197.33     30.45 o 
   4  15   7      374.16      333.15     38.62 o 
   0  16   7       21.22       37.45     39.50 o 
   1  16   7        6.44        7.92     24.25 o 
   2  16   7        2.02        6.31     26.60 o 
   3  16   7      201.06      222.93     32.47 o 
   1  17   7        0.36      -24.94     26.35 o 
   2  17   7       15.13        1.94     37.06 o 
   0   0   8    61297.63    74070.14    398.71 o 
   1   0   8      139.94      231.97     11.59 o 
   2   0   8      656.63      627.08     20.32 o 
   3   0   8      641.67      649.85     29.03 o 
   4   0   8        8.10       -8.87     18.32 o 
   5   0   8        0.29       -6.20     15.55 o 
   6   0   8       87.51       77.66     23.57 o 
   7   0   8     1899.45     2175.72     92.22 o 
   8   0   8       13.45        8.41     40.84 o 
   1   1   8      588.71      681.44     14.46 o 
   2   1   8     5932.79     6694.01     59.19 o 
   3   1   8      630.91      609.03     21.33 o 
   4   1   8      758.14      783.91     26.92 o 
   5   1   8      950.82     1064.25     50.18 o 
   6   1   8       71.85       48.05     18.53 o 
   7   1   8        9.50       25.39     26.05 o 
   8   1   8        4.87       24.88     29.70 o 
   0   2   8     5541.40     3465.55     67.39 o 
   1   2   8    13825.47    14518.61    204.33 o 
   2   2   8     1759.38     1893.45     38.56 o 
   3   2   8     4316.17     4960.35     50.23 o 
   4   2   8     1938.33     1894.83     38.58 o 
   5   2   8        5.96       14.05     13.50 o 
   6   2   8      465.77      492.89     34.37 o 
   7   2   8       89.65       69.97     25.31 o 
   8   2   8        9.69       27.09     29.54 o 
   1   3   8    22219.55    22607.84    315.33 o 
   2   3   8     5005.17     4034.86     53.70 o 
   3   3   8       92.93      152.29     12.74 o 
   4   3   8      137.95      142.86     14.88 o 
   5   3   8       54.94       36.98     17.24 o 
   6   3   8        0.09       -7.46     20.70 o 
   7   3   8      239.23      216.84     29.46 o 
   8   3   8       24.35       14.57     41.46 o 
   0   4   8        6.51       12.17     10.85 o 
   1   4   8     2183.73     2068.89     41.21 o 
   2   4   8     3809.66     3947.13     60.07 o 
   3   4   8      692.86      652.52     18.49 o 
   4   4   8      161.80      177.54     15.90 o 
   5   4   8       36.25       16.21     21.33 o 
   6   4   8       99.02       88.94     25.51 o 
   7   4   8       92.43      169.67     32.44 o 
   8   4   8        4.42       24.11     28.96 o 
   1   5   8     4198.55     5501.98     57.25 o 
   2   5   8     2137.49     2257.30     35.90 o 
   3   5   8        5.39        8.10     11.14 o 
   4   5   8       85.87       88.86     19.88 o 
   5   5   8       39.65       36.59     19.19 o 
   6   5   8       52.32       65.17     23.54 o 
   7   5   8       47.45       57.52     31.24 o 
   8   5   8        0.99       -5.64     27.86 o 
   0   6   8     1199.36      964.82     26.52 o 
   1   6   8      549.49      544.63     15.84 o 
   2   6   8     4804.50     4989.39     61.10 o 
   3   6   8      350.86      428.10     21.01 o 
   4   6   8        0.09        6.65     17.02 o 
   5   6   8       12.98       24.62     20.48 o 
   6   6   8       75.30      118.00     36.49 o 
   7   6   8        1.16      -10.53     23.83 o 
   8   6   8       62.92       40.70     32.54 o 
   1   7   8       15.78       68.01     10.21 o 
   2   7   8       42.07       39.34     13.72 o 
   3   7   8       21.63       37.08     15.79 o 
   4   7   8      182.29      155.04     21.19 o 
   5   7   8        6.46       -8.66     23.06 o 
   6   7   8        0.27       32.83     25.91 o 
   7   7   8        9.37        0.28     23.84 o 
   0   8   8     2183.82     2430.68     45.69 o 
   1   8   8        2.17       25.93     10.66 o 
   2   8   8      134.31      223.54     18.23 o 
   3   8   8        2.52       35.60     17.85 o 
   4   8   8       26.46       39.63     19.20 o 
   5   8   8       62.08      118.28     33.47 o 
   6   8   8        1.01       14.79     20.71 o 
   7   8   8       14.72       -1.52     21.20 o 
   1   9   8       29.71       23.63     10.60 o 
   2   9   8       44.71       53.33     14.96 o 
   3   9   8      483.43      536.00     27.05 o 
   4   9   8      155.57      203.67     25.24 o 
   5   9   8      108.68       94.55     22.59 o 
   6   9   8       12.15       18.69     21.44 o 
   7   9   8       49.12       39.73     23.02 o 
   0  10   8       10.46       -8.00     13.67 o 
   1  10   8       45.71       45.41     12.20 o 
   2  10   8       32.24       40.19     16.42 o 
   3  10   8      472.86      533.20     29.09 o 
   4  10   8       86.13       58.40     21.26 o 
   5  10   8       95.93      109.53     27.91 o 
   6  10   8       62.05       50.19     23.60 o 
   7  10   8        4.81       -7.60     20.83 o 
   1  11   8      343.23      461.94     23.13 o 
   2  11   8       13.73       18.31     15.84 o 
   3  11   8        0.48       14.37     16.32 o 
   4  11   8        0.54      -23.97     17.43 o 
   5  11   8        0.67      -15.59     24.34 o 
   6  11   8       54.20       27.23     25.13 o 
   0  12   8      213.87      191.31     26.03 o 
   1  12   8       56.69       51.76     15.45 o 
   2  12   8       17.76        9.60     15.18 o 
   3  12   8       41.10       41.73     21.50 o 
   4  12   8        0.68        3.44     20.20 o 
   5  12   8       25.37       14.26     24.37 o 
   6  12   8        5.70       10.70     24.22 o 
   1  13   8      274.46      345.76     26.95 o 
   2  13   8      141.19      155.11     22.51 o 
   3  13   8      101.97       91.49     24.75 o 
   4  13   8        9.20       35.16     24.34 o 
   5  13   8        1.25      -11.38     28.04 o 
   0  14   8        1.40        9.39     25.29 o 
   1  14   8        1.18       -4.95     19.83 o 
   2  14   8        2.86        2.19     21.63 o 
   3  14   8      375.18      455.27     37.78 o 
   4  14   8      100.82       96.23     29.48 o 
   5  14   8       13.46       35.93     29.72 o 
   1  15   8        0.34       -6.89     19.88 o 
   2  15   8        1.59        7.60     21.74 o 
   3  15   8       46.84       61.31     29.92 o 
   4  15   8       70.58      101.56     29.65 o 
   0  16   8        0.10        3.87     32.19 o 
   1  16   8        5.11       12.32     27.13 o 
   2  16   8        0.61      -12.94     30.05 o 
   3  16   8      107.94      135.98     34.02 o 
   1  17   8        0.02       -1.58     28.69 o 
   2  17   8        2.71       -0.93     35.77 o 
   1   1   9     1142.08     2186.56     30.71 o 
   2   1   9       29.04       19.47      8.36 o 
   3   1   9      813.85      866.93     24.46 o 
   4   1   9        7.03        7.43     11.81 o 
   5   1   9      167.77      209.16     18.31 o 
   6   1   9        4.61        2.07     16.93 o 
   7   1   9       61.05       94.36     28.97 o 
   8   1   9      103.75       72.78     37.27 o 
   0   2   9     5925.06     5823.27    157.29 o 
   1   2   9     1334.43     2211.76    137.66 o 
   2   2   9     1902.16     1666.30     24.93 o 
   3   2   9       10.17       -0.56      9.66 o 
   4   2   9      147.99      114.64     14.90 o 
   5   2   9      862.71      833.36     34.66 o 
   6   2   9      721.08      798.43     41.81 o 
   7   2   9      265.56      268.14     29.61 o 
   8   2   9        1.05       15.18     28.57 o 
   1   3   9      234.48      561.36     25.20 o 
   2   3   9       95.69      163.16     19.88 o 
   3   3   9     4587.77     5533.15     59.15 o 
   4   3   9      449.69      445.36     18.77 o 
   5   3   9        8.28        3.90     15.45 o 
   6   3   9      102.02       75.81     22.68 o 
   7   3   9       44.69       52.26     24.96 o 
   8   3   9        0.00       -1.08     36.74 o 
   0   4   9    23969.12    24605.52    159.22 o 
   1   4   9    11527.95    11749.78     92.84 o 
   2   4   9    12018.75    12275.39    257.97 o 
   3   4   9     3314.12     3880.30     54.91 o 
   4   4   9      147.82      248.16     24.50 o 
   5   4   9      297.09      248.25     25.96 o 
   6   4   9       30.60       23.98     22.24 o 
   7   4   9      357.13      352.43     42.36 o 
   8   4   9      248.11      327.08     55.66 o 
   1   5   9      303.91      688.24     21.50 o 
   2   5   9       33.39       26.78     10.15 o 
   3   5   9     1002.93     1206.66     28.61 o 
   4   5   9       24.23       -7.44     15.05 o 
   5   5   9        0.56        0.30     21.55 o 
   6   5   9       56.70       76.06     26.45 o 
   7   5   9       34.03       41.03     27.37 o 
   8   5   9       37.08       23.61     29.36 o 
   0   6   9     1579.14     1366.22     41.09 o 
   1   6   9      192.94      155.79     11.08 o 
   2   6   9      793.02      760.24     32.70 o 
   3   6   9       77.19       41.99     13.31 o 
   4   6   9       65.38       60.60     19.15 o 
   5   6   9      405.28      389.38     34.38 o 
   6   6   9        4.85       -0.98     21.92 o 
   7   6   9        1.28       -1.07     26.46 o 
   8   6   9      102.03       91.48     37.71 o 
   1   7   9        0.82       14.19      8.54 o 
   2   7   9     2914.54     3234.11     58.84 o 
   3   7   9       82.99      147.06     19.99 o 
   4   7   9        0.10        9.04     17.66 o 
   5   7   9       90.15      152.50     27.76 o 
   6   7   9      118.91      100.11     29.04 o 
   7   7   9       12.29       -7.30     27.10 o 
   0   8   9        3.90      -18.21     12.53 o 
   1   8   9      673.26      559.12     18.53 o 
   2   8   9     3482.76     3908.62    100.68 o 
   3   8   9      543.89      459.17     28.43 o 
   4   8   9       55.05       42.06     20.30 o 
   5   8   9       48.01        6.70     26.01 o 
   6   8   9      303.54      367.54     47.59 o 
   7   8   9       99.13       98.48     37.77 o 
   1   9   9      619.72      534.47     26.28 o 
   2   9   9       65.37       84.26     15.31 o 
   3   9   9      229.28      198.20     20.33 o 
   4   9   9       39.13       38.85     18.01 o 
   5   9   9        9.04       15.63     22.86 o 
   6   9   9       22.97       23.69     19.42 o 
   7   9   9        7.18        2.36     22.56 o 
   0  10   9      261.00      266.69     21.06 o 
   1  10   9       78.49       58.05     14.24 o 
   2  10   9       39.19       48.14     17.12 o 
   3  10   9      129.50      119.98     20.64 o 
   4  10   9       86.28       55.03     21.42 o 
   5  10   9      207.84      159.72     29.33 o 
   6  10   9      157.97       97.73     24.22 o 
   7  10   9       30.15       27.15     22.82 o 
   1  11   9      308.00      315.68     21.01 o 
   2  11   9       93.01       74.12     17.58 o 
   3  11   9      280.13      263.25     24.36 o 
   4  11   9       30.15       22.60     21.99 o 
   5  11   9        0.53      -11.29     20.03 o 
   6  11   9       22.96       23.89     24.57 o 
   0  12   9        0.00       17.05     18.13 o 
   1  12   9        2.97        3.50     17.40 o 
   2  12   9      248.09      235.58     23.60 o 
   3  12   9      450.02      434.58     33.86 o 
   4  12   9        7.08        2.88     20.59 o 
   5  12   9       13.42       29.52     26.06 o 
   6  12   9      185.61      151.19     39.08 o 
   1  13   9      288.30      313.50     34.76 o 
   2  13   9       20.97       39.04     19.31 o 
   3  13   9       45.86       52.19     22.71 o 
   4  13   9       50.00       58.39     23.57 o 
   5  13   9       11.84       15.56     29.86 o 
   0  14   9        1.90      -21.96     22.22 o 
   1  14   9       14.66       26.70     23.09 o 
   2  14   9       73.32      121.14     25.20 o 
   3  14   9       41.63       54.57     24.31 o 
   4  14   9       22.70       14.36     25.57 o 
   5  14   9        2.73       -3.76     33.52 o 
   1  15   9       64.15       66.73     25.64 o 
   2  15   9       10.79       -1.10     26.10 o 
   3  15   9        6.63       13.35     21.00 o 
   4  15   9      181.75      201.20     33.32 o 
   0  16   9      264.13      306.50     46.44 o 
   1  16   9       10.48        6.25     25.03 o 
   2  16   9       11.79       40.41     35.75 o 
   3  16   9       45.05       52.10     30.86 o 
   1  17   9        2.87      -33.74     28.27 o 
   0   0  10    43724.61    43620.66    280.63 o 
   1   0  10     3978.36     3839.94     52.08 o 
   2   0  10     4030.30     2976.02     43.31 o 
   3   0  10        7.37       22.79     14.57 o 
   4   0  10      128.04       90.69     19.53 o 
   5   0  10       13.98       11.96     18.01 o 
   6   0  10       22.28       26.56     27.20 o 
   7   0  10      364.76      454.48     67.80 o 
   8   0  10       30.01       75.62     47.63 o 
   1   1  10     1296.77      942.31     19.10 o 
   2   1  10     3392.54     3837.98     41.92 o 
   3   1  10      216.33      192.71     15.44 o 
   4   1  10      457.33      422.25     20.87 o 
   5   1  10       39.20       36.44     15.22 o 
   6   1  10       10.37       18.20     16.93 o 
   7   1  10       53.92       66.88     27.17 o 
   8   1  10       74.44       23.80     35.91 o 
   0   2  10     1783.46     3059.16     95.07 o 
   1   2  10    11902.48    10806.00     70.53 o 
   2   2  10     1705.16     1454.89     24.36 o 
   3   2  10      968.92      897.67     22.88 o 
   4   2  10      330.35      398.94     20.60 o 
   5   2  10      117.78       80.86     18.65 o 
   6   2  10        2.00       19.07     22.29 o 
   7   2  10       16.78       18.55     28.95 o 
   8   2  10      108.29      121.66     42.76 o 
   1   3  10     2078.23     1887.27     30.38 o 
   2   3  10     1243.04     1490.89     34.75 o 
   3   3  10     1964.09     1960.82     26.56 o 
   4   3  10      834.67      744.77     22.09 o 
   5   3  10       28.74       27.77     17.70 o 
   6   3  10      101.98       82.16     24.60 o 
   7   3  10      129.75      113.14     26.08 o 
   8   3  10       33.29       39.87     42.88 o 
   0   4  10     4975.65     2704.30     54.94 o 
   1   4  10      476.66      459.25     30.67 o 
   2   4  10     8213.08     8013.57     82.59 o 
   3   4  10      134.69      123.11     14.91 o 
   4   4  10       10.85       16.77     19.62 o 
   5   4  10      214.54      199.79     26.79 o 
   6   4  10      315.06      272.60     30.66 o 
   7   4  10        4.05       17.18     27.61 o 
   8   4  10       82.31       94.83     43.29 o 
   1   5  10     1158.93      938.03     24.38 o 
   2   5  10     1923.95     1526.17     39.06 o 
   3   5  10      748.72      782.10     18.97 o 
   4   5  10       88.14       48.38     17.02 o 
   5   5  10      130.68      147.34     25.55 o 
   6   5  10       23.95        2.51     21.96 o 
   7   5  10        1.58        4.67     27.56 o 
   8   5  10       48.32       51.16     34.12 o 
   0   6  10     2937.64     2719.95    105.32 o 
   1   6  10      444.65      428.32     16.06 o 
   2   6  10     3363.34     3403.98     47.11 o 
   3   6  10      126.67      104.68     18.75 o 
   4   6  10        0.67       15.11     17.56 o 
   5   6  10       74.15       69.56     23.35 o 
   6   6  10        4.35      -15.81     23.51 o 
   7   6  10      104.58       99.58     34.53 o 
   8   6  10      130.11      151.98     35.76 o 
   1   7  10      311.59      251.25     13.62 o 
   2   7  10      201.62      255.78     28.99 o 
   3   7  10       99.83      130.33     20.29 o 
   4   7  10      147.90      133.21     23.33 o 
   5   7  10       26.88       12.53     21.71 o 
   6   7  10      115.53      126.58     30.75 o 
   7   7  10        4.74      -12.11     30.36 o 
   0   8  10        0.85       -3.85     14.05 o 
   1   8  10       15.07       -6.76     10.25 o 
   2   8  10      113.61      214.50     25.38 o 
   3   8  10       40.22       61.98     18.14 o 
   4   8  10       71.53       78.69     21.56 o 
   5   8  10      364.22      375.25     41.90 o 
   6   8  10        0.38        4.49     28.18 o 
   7   8  10       12.96       14.11     13.46 o 
   1   9  10      513.92      585.38     22.05 o 
   2   9  10      330.86      349.19     22.54 o 
   3   9  10       58.42       96.51     21.12 o 
   4   9  10        0.73        3.94     20.37 o 
   5   9  10      119.62      116.67     30.08 o 
   6   9  10       65.86       41.33     30.69 o 
   7   9  10        0.22        6.96     17.09 o 
   0  10  10     1181.82     1243.11     37.81 o 
   1  10  10      181.96      174.25     18.09 o 
   2  10  10     1825.87     1706.66     45.56 o 
   3  10  10      211.12      238.76     23.32 o 
   4  10  10      346.32      277.10     26.10 o 
   5  10  10        0.02        2.48     22.56 o 
   6  10  10      140.57      137.24     32.20 o 
   7  10  10        2.61       -8.82     22.62 o 
   1  11  10      127.21      182.27     18.52 o 
   2  11  10      899.08      883.34     47.29 o 
   3  11  10       10.88       24.23     17.64 o 
   4  11  10       61.48       72.56     21.13 o 
   5  11  10       38.72       22.04     19.71 o 
   6  11  10        0.04        9.70     20.42 o 
   0  12  10     1090.46     1044.12     51.53 o 
   1  12  10        9.26        6.02     15.27 o 
   2  12  10      633.90      530.67     30.73 o 
   3  12  10       39.60       52.73     24.09 o 
   4  12  10       14.71       17.29     22.24 o 
   5  12  10        1.18      -12.97     21.04 o 
   6  12  10      126.42      115.40     32.45 o 
   1  13  10      421.25      553.33     34.48 o 
   2  13  10        0.52        2.75     18.05 o 
   3  13  10      210.54      272.87     30.36 o 
   4  13  10       93.27       97.98     25.25 o 
   5  13  10        4.26       17.61     24.38 o 
   0  14  10      166.87      147.86     36.95 o 
   1  14  10       45.31        0.77     22.34 o 
   2  14  10      343.25      373.37     36.65 o 
   3  14  10       16.00       29.98     24.10 o 
   4  14  10        0.02        0.93     22.88 o 
   5  14  10        9.42       12.57     28.52 o 
   1  15  10        0.04       -9.38     21.28 o 
   2  15  10       17.18       16.97     24.93 o 
   3  15  10        0.11       -0.48     26.39 o 
   4  15  10       12.91        9.42     26.01 o 
   0  16  10      154.51      130.94     40.00 o 
   1  16  10        1.76        9.98     29.06 o 
   2  16  10        4.70        4.75     35.59 o 
   3  16  10        0.72        3.10     27.70 o 
   1  17  10        1.60      -10.58     28.32 o 
   1   1  11      397.28      220.28      9.82 o 
   2   1  11     2378.27     2178.07     26.40 o 
   3   1  11     3306.11     3150.91     41.50 o 
   4   1  11      534.66      467.40     22.28 o 
   5   1  11      861.56      802.49     29.93 o 
   6   1  11      453.84      416.52     31.08 o 
   7   1  11      224.17      204.88     31.75 o 
   8   1  11       13.46       20.66     30.43 o 
   0   2  11       77.88      134.33     15.44 o 
   1   2  11       57.35       15.38     11.67 o 
   2   2  11     1553.55     2014.96     29.38 o 
   3   2  11        3.28        9.32      9.76 o 
   4   2  11     2757.65     2683.49     45.80 o 
   5   2  11      794.53      850.76     35.26 o 
   6   2  11       38.22       28.30     21.16 o 
   7   2  11      203.62      181.02     37.29 o 
   8   2  11       23.95       37.42     34.30 o 
   1   3  11      135.19      143.02     11.95 o 
   2   3  11     4641.18     5029.68     58.79 o 
   3   3  11      182.27      177.88     13.56 o 
   4   3  11       22.38       11.31     13.82 o 
   5   3  11      223.51      221.58     25.95 o 
   6   3  11       45.50       37.45     21.65 o 
   7   3  11       21.72       40.82     23.58 o 
   8   3  11        5.28        9.70     42.67 o 
   0   4  11      109.73       36.85     14.97 o 
   1   4  11     6684.14     7713.02    155.35 o 
   2   4  11     2601.35     2659.73     48.89 o 
   3   4  11     1583.58     1846.40     33.87 o 
   4   4  11        3.00       -4.77     15.55 o 
   5   4  11      822.86      904.03     43.75 o 
   6   4  11        0.09       11.33     20.76 o 
   7   4  11      231.71      266.42     32.42 o 
   8   4  11       46.66       82.21     41.51 o 
   1   5  11     4358.35     5233.24     56.52 o 
   2   5  11       52.82       76.06     14.99 o 
   3   5  11      157.06      198.65     19.65 o 
   4   5  11      811.44      885.82     36.82 o 
   5   5  11       16.48       16.80     21.28 o 
   6   5  11       29.11       11.72     20.83 o 
   7   5  11        4.03       16.39     29.15 o 
   8   5  11       22.42       51.85     34.39 o 
   0   6  11    12038.52    11411.79    129.39 o 
   1   6  11      401.86      354.14     15.97 o 
   2   6  11       18.22       53.65     14.77 o 
   3   6  11     1714.88     2056.81     51.15 o 
   4   6  11       40.62       40.36     16.41 o 
   5   6  11       43.63       50.03     20.76 o 
   6   6  11       21.47       12.77     23.47 o 
   7   6  11        5.47       -6.41     28.66 o 
   8   6  11      111.33      129.57     37.52 o 
   1   7  11        1.90       16.10     10.41 o 
   2   7  11     7873.90     8112.19    106.52 o 
   3   7  11       17.65       20.43     16.95 o 
   4   7  11       37.50       10.80     18.42 o 
   5   7  11        0.02       -7.17     22.50 o 
   6   7  11      210.46      278.53     36.65 o 
   7   7  11        6.84       -9.68     29.04 o 
   0   8  11      751.62      723.97     30.40 o 
   1   8  11      208.38      181.26     13.75 o 
   2   8  11     1536.29     1288.39     41.95 o 
   3   8  11      406.72      384.21     26.91 o 
   4   8  11      460.75      537.84     36.86 o 
   5   8  11       14.18      -14.58     21.58 o 
   6   8  11      257.13      281.86     39.30 o 
   7   8  11       38.21       46.05     35.83 o 
   1   9  11     1094.32      980.33     26.83 o 
   2   9  11       35.10       57.85     17.51 o 
   3   9  11      407.16      407.50     29.69 o 
   4   9  11       11.37        3.81     19.07 o 
   5   9  11      185.77      268.68     32.76 o 
   6   9  11        0.05       -0.43     34.63 o 
   7   9  11        0.67      -12.67     16.99 o 
   0  10  11       56.91        7.85     18.83 o 
   1  10  11       58.24       69.56     14.71 o 
   2  10  11      128.85      104.29     17.40 o 
   3  10  11      604.95      660.56     32.47 o 
   4  10  11      580.66      639.33     45.30 o 
   5  10  11      187.37      158.38     24.24 o 
   6  10  11       34.45       45.10     23.15 o 
   1  11  11       40.54       28.26     16.38 o 
   2  11  11      705.48      817.27     35.54 o 
   3  11  11      597.65      592.92     32.55 o 
   4  11  11       28.58       47.15     23.43 o 
   5  11  11        0.55        1.32     21.68 o 
   6  11  11       22.85       22.82     23.81 o 
   0  12  11      321.75      340.75     34.31 o 
   1  12  11       82.67       84.82     20.41 o 
   2  12  11      303.29      272.07     24.72 o 
   3  12  11      538.83      493.39     31.27 o 
   4  12  11       29.65       46.81     21.89 o 
   5  12  11       27.83       14.93     22.08 o 
   6  12  11       29.22       18.58     29.80 o 
   1  13  11       16.74       31.55     20.90 o 
   2  13  11       15.60       20.34     17.68 o 
   3  13  11       17.24       26.86     21.34 o 
   4  13  11       16.65       29.69     23.80 o 
   5  13  11       67.50       61.42     23.69 o 
   0  14  11      222.77      251.90     41.99 o 
   1  14  11       11.19       22.51     22.54 o 
   2  14  11        7.57       25.38     22.25 o 
   3  14  11      151.84      173.02     29.30 o 
   4  14  11        5.95        4.54     22.86 o 
   5  14  11       23.00       10.29     30.24 o 
   1  15  11        0.31      -10.14     24.59 o 
   2  15  11       15.47        4.61     25.06 o 
   3  15  11       38.76       35.14     30.35 o 
   4  15  11        0.10        7.63     26.37 o 
   0  16  11        0.62       73.25     37.29 o 
   1  16  11        7.45        1.01     28.44 o 
   2  16  11        1.85       25.60     33.31 o 
   3  16  11      131.02      113.46     30.10 o 
   1  17  11       13.21        4.04     30.08 o 
   0   0  12    18403.48    15672.92    395.92 o 
   1   0  12       10.43       88.02     11.98 o 
   2   0  12     4381.50     3294.27     47.51 o 
   3   0  12     6342.63     6450.44    154.28 o 
   4   0  12     4162.87     3716.14     74.68 o 
   5   0  12       76.99      102.52     24.02 o 
   6   0  12       17.39       36.53     28.31 o 
   7   0  12      165.37      182.06     57.64 o 
   8   0  12        3.48      -21.88     50.54 o 
   1   1  12     2602.47     2026.99     26.93 o 
   2   1  12     3112.47     2871.26     50.29 o 
   3   1  12      577.78      433.95     17.02 o 
   4   1  12        0.61       29.84     13.79 o 
   5   1  12       11.47       13.94     14.91 o 
   6   1  12        0.07       -0.87     19.47 o 
   7   1  12       23.31       61.86     33.56 o 
   8   1  12       49.99       33.14     35.35 o 
   0   2  12    24628.78    19154.98    305.69 o 
   1   2  12      655.28      735.94     20.21 o 
   2   2  12     3560.36     3207.60     37.88 o 
   3   2  12     1678.13     1953.14     34.97 o 
   4   2  12     1235.30     1303.62     33.24 o 
   5   2  12       13.23       14.69     19.51 o 
   6   2  12       13.66       20.58     22.96 o 
   7   2  12      223.29      198.84     32.80 o 
   8   2  12       38.01       51.83     35.89 o 
   1   3  12      260.38      523.62     32.77 o 
   2   3  12      859.00     1204.48     35.31 o 
   3   3  12        2.88       22.01     11.28 o 
   4   3  12        2.07        8.65     14.26 o 
   5   3  12      118.12       78.22     22.02 o 
   6   3  12       11.67        7.80     22.01 o 
   7   3  12       37.87       19.25     26.34 o 
   8   3  12       67.22       67.80     35.78 o 
   0   4  12    19247.20    17558.21    193.91 o 
   1   4  12     3890.73     4600.41     87.19 o 
   2   4  12      153.09      147.25     30.25 o 
   3   4  12       17.13       25.02     12.38 o 
   4   4  12        0.17       -1.68     14.07 o 
   5   4  12       94.27      115.37     22.34 o 
   6   4  12       82.54       90.01     26.35 o 
   7   4  12        0.11       -7.12     25.99 o 
   8   4  12      204.17      340.93     59.05 o 
   1   5  12      716.71     1304.60     30.03 o 
   2   5  12      722.91      520.74     26.81 o 
   3   5  12      379.12      538.54     27.81 o 
   4   5  12      151.79      113.40     19.22 o 
   5   5  12       31.60       -1.87     22.06 o 
   6   5  12      111.58      199.78     34.26 o 
   7   5  12       35.13        8.83     27.16 o 
   8   5  12        3.09       56.23     44.35 o 
   0   6  12     2759.38     2412.28     56.57 o 
   1   6  12      132.34       90.37     13.11 o 
   2   6  12      975.19     1026.66     34.95 o 
   3   6  12        5.72       42.61     17.41 o 
   4   6  12        9.59       16.37     18.05 o 
   5   6  12      113.62       61.26     26.00 o 
   6   6  12       31.56       41.31     22.79 o 
   7   6  12       35.55       37.00     28.31 o 
   1   7  12     2552.97     2922.35     44.60 o 
   2   7  12     3413.51     3397.87     66.64 o 
   3   7  12       53.12       75.37     18.68 o 
   4   7  12       79.89       84.50     19.96 o 
   5   7  12       25.25       16.91     26.12 o 
   6   7  12        0.14        6.89     25.56 o 
   7   7  12        2.17       27.83     31.24 o 
   0   8  12      737.50      559.16     27.19 o 
   1   8  12      368.23      510.58     24.34 o 
   2   8  12      726.95      987.68     38.47 o 
   3   8  12      330.57      360.77     28.42 o 
   4   8  12      945.00     1095.06     45.03 o 
   5   8  12       11.38       21.74     21.13 o 
   6   8  12       51.91       74.08     28.41 o 
   7   8  12        5.77       14.85     33.13 o 
   1   9  12       10.20       23.30     13.08 o 
   2   9  12      183.64      225.78     23.00 o 
   3   9  12        1.23       15.01     17.46 o 
   4   9  12      447.78      482.51     33.50 o 
   5   9  12        0.01       34.43     25.38 o 
   6   9  12      296.85      344.50     41.10 o 
   7   9  12        0.46        4.30     17.50 o 
   0  10  12      503.61      304.98     29.36 o 
   1  10  12        3.65       10.50     14.74 o 
   2  10  12       22.17       40.15     16.06 o 
   3  10  12        2.07        6.60     23.89 o 
   4  10  12      133.56      177.20     27.54 o 
   5  10  12       59.42       50.87     19.04 o 
   6  10  12        0.20        9.75     23.13 o 
   1  11  12        0.14       17.59     15.77 o 
   2  11  12        4.97       14.39     16.98 o 
   3  11  12        1.50       19.55     18.02 o 
   4  11  12       17.98       26.35     19.63 o 
   5  11  12       22.36       13.60     21.93 o 
   6  11  12       21.99       30.34     23.90 o 
   0  12  12        0.96       32.89     27.84 o 
   1  12  12      222.72      276.23     27.62 o 
   2  12  12        7.60       48.54     20.39 o 
   3  12  12        1.89       36.93     19.45 o 
   4  12  12       22.53       -2.13     20.36 o 
   5  12  12       45.85       44.31     24.35 o 
   6  12  12       66.61       44.87     26.43 o 
   1  13  12      417.84      478.05     33.33 o 
   2  13  12       51.36       59.02     19.38 o 
   3  13  12        7.08      -10.78     21.71 o 
   4  13  12        4.05      -10.92     22.37 o 
   5  13  12        2.14      -11.54     20.57 o 
   0  14  12      489.89      388.97     47.33 o 
   1  14  12      125.47      119.42     30.18 o 
   2  14  12      257.61      233.70     30.24 o 
   3  14  12        0.79       13.35     22.28 o 
   4  14  12       98.36       61.37     24.17 o 
   1  15  12       31.34       27.63     28.37 o 
   2  15  12        5.36       12.70     30.03 o 
   3  15  12       19.17       -3.74     25.40 o 
   4  15  12        0.03        9.20     27.84 o 
   0  16  12      130.10      153.64     38.40 o 
   1  16  12        8.37       17.03     31.48 o 
   2  16  12       33.38       34.93     32.16 o 
   3  16  12        2.05        6.49     30.07 o 
   1  17  12       27.53       43.87     33.72 o 
   1   1  13     6126.52     4465.99     43.50 o 
   2   1  13     2103.31     2142.66     29.26 o 
   3   1  13      892.36      574.21     19.84 o 
   4   1  13      941.77     1343.77     32.96 o 
   5   1  13       60.58       77.94     16.61 o 
   6   1  13       72.70       63.43     26.37 o 
   7   1  13      148.61      230.58     41.39 o 
   8   1  13       73.24       63.27     35.62 o 
   0   2  13    12194.14    11923.95    258.29 o 
   1   2  13      367.16      404.48     13.51 o 
   2   2  13     3177.84     3007.89     37.93 o 
   3   2  13      596.79      489.46     21.51 o 
   4   2  13      213.54      175.99     16.59 o 
   5   2  13        6.82        7.72     19.35 o 
   6   2  13      261.68      292.79     31.42 o 
   7   2  13      266.99      289.37     37.83 o 
   8   2  13        2.48       -0.40     37.45 o 
   1   3  13     8269.67     5905.67     58.44 o 
   2   3  13      641.85      657.10     25.27 o 
   3   3  13      208.51       89.58     11.64 o 
   4   3  13      107.69       65.14     17.10 o 
   5   3  13       96.02      130.25     23.97 o 
   6   3  13      213.03      189.42     29.58 o 
   7   3  13       36.83       17.48     30.84 o 
   8   3  13       51.87       38.50     40.81 o 
   0   4  13      239.08      350.35     26.53 o 
   1   4  13      107.39      255.00     15.68 o 
   2   4  13     3356.31     3268.41     44.61 o 
   3   4  13        0.84       -8.56     11.09 o 
   4   4  13      350.38      331.68     25.42 o 
   5   4  13       38.46       65.69     22.29 o 
   6   4  13        3.81       11.57     20.95 o 
   7   4  13       24.71       10.47     23.90 o 
   8   4  13       56.00       57.13     46.48 o 
   1   5  13       30.63       29.61     12.03 o 
   2   5  13       34.87       21.29     14.64 o 
   3   5  13        0.88       15.93     17.30 o 
   4   5  13       24.11       14.79     15.13 o 
   5   5  13        2.74       -8.55     17.92 o 
   6   5  13        1.81       -4.27     21.33 o 
   7   5  13       53.74       59.59     27.86 o 
   8   5  13      108.43      112.79     40.69 o 
   0   6  13      386.39      170.16     19.84 o 
   1   6  13     1061.05     1065.36     34.75 o 
   2   6  13       44.92       24.46     15.18 o 
   3   6  13      512.73      496.64     29.16 o 
   4   6  13       10.11       16.45     16.91 o 
   5   6  13      135.73      122.80     26.57 o 
   6   6  13      320.21      400.55     37.09 o 
   7   6  13       87.37      106.27     34.43 o 
   1   7  13     1348.57     1174.17     30.18 o 
   2   7  13      319.13      294.94     23.48 o 
   3   7  13        0.21       -4.22     15.38 o 
   4   7  13       16.58       17.85     19.43 o 
   5   7  13      431.02      481.30     39.27 o 
   6   7  13      118.91      137.85     34.42 o 
   7   7  13      313.65      413.50     59.28 o 
   0   8  13      102.59      104.14     18.16 o 
   1   8  13       36.47       21.02     12.72 o 
   2   8  13     2021.80     2246.45     60.64 o 
   3   8  13       12.58      -13.87     19.15 o 
   4   8  13     1087.23     1056.41     44.41 o 
   5   8  13      610.92      766.36     43.24 o 
   6   8  13      154.08      142.76     33.15 o 
   7   8  13        3.28       -3.86     33.23 o 
   1   9  13      426.65      431.53     26.96 o 
   2   9  13      170.02      133.12     20.69 o 
   3   9  13       70.86      118.67     22.51 o 
   4   9  13       25.40       56.02     21.19 o 
   5   9  13       31.77       53.31     27.16 o 
   6   9  13       24.36       53.41     30.52 o 
   7   9  13       65.12       99.74     45.76 o 
   0  10  13      150.19       88.82     23.21 o 
   1  10  13      554.12      491.97     26.52 o 
   2  10  13      184.28      134.44     22.07 o 
   3  10  13       11.60       11.96     18.98 o 
   4  10  13      105.73       95.59     26.77 o 
   5  10  13       31.32       28.50     29.16 o 
   6  10  13        7.44       -6.62     19.83 o 
   1  11  13      747.49      936.14     36.35 o 
   2  11  13      181.74      177.22     21.75 o 
   3  11  13       77.72       69.11     20.43 o 
   4  11  13       65.29       53.99     23.26 o 
   5  11  13        0.06       -0.84     17.08 o 
   6  11  13        5.65        5.08     23.58 o 
   0  12  13     1151.62     1270.93     73.60 o 
   1  12  13      170.21      192.03     25.37 o 
   2  12  13      281.91      305.05     27.28 o 
   3  12  13      156.07      221.58     26.29 o 
   4  12  13      101.54       79.19     25.01 o 
   5  12  13       21.32       -0.29     21.58 o 
   1  13  13      388.33      452.69     37.23 o 
   2  13  13        4.83       -0.33     19.87 o 
   3  13  13      341.59      319.02     32.30 o 
   4  13  13       14.11       12.48     23.51 o 
   5  13  13        3.53       -4.08     21.36 o 
   0  14  13       45.12       46.51     35.68 o 
   1  14  13       14.81       36.08     24.21 o 
   2  14  13       31.49       23.12     21.27 o 
   3  14  13       70.15      104.02     26.91 o 
   4  14  13        0.12       -8.96     23.45 o 
   1  15  13      143.48      128.34     29.58 o 
   2  15  13       10.30        5.94     28.33 o 
   3  15  13      182.55      167.25     30.28 o 
   0  16  13      202.95      200.00     43.25 o 
   1  16  13        0.02       -1.59     29.68 o 
   2  16  13       17.97       -3.31     31.42 o 
   0   0  14    13457.52    14343.62    176.29 o 
   1   0  14     7022.80     6424.85     74.68 o 
   2   0  14     4098.39     4425.79     57.99 o 
   3   0  14     1094.13     1536.62     38.38 o 
   4   0  14       16.31        6.55     16.35 o 
   5   0  14        0.13       -9.00     18.10 o 
   6   0  14      979.87     1104.85     88.19 o 
   7   0  14      141.34      120.08     48.36 o 
   8   0  14       12.18        6.48     45.99 o 
   1   1  14     1014.84     1209.56     26.11 o 
   2   1  14       51.67       55.72      9.00 o 
   3   1  14       83.50       40.44     10.90 o 
   4   1  14      104.66      161.58     16.69 o 
   5   1  14      132.65      131.44     18.88 o 
   6   1  14       44.40       31.22     25.13 o 
   7   1  14       23.26       28.88     35.98 o 
   8   1  14       12.13      -18.37     30.73 o 
   0   2  14      218.53      134.43     38.88 o 
   1   2  14     1996.76     1883.00     27.74 o 
   2   2  14      303.88      378.20     17.57 o 
   3   2  14       19.61       20.36     14.50 o 
   4   2  14        6.42       28.63     13.52 o 
   5   2  14      437.76      465.66     32.15 o 
   6   2  14      127.53      109.81     23.53 o 
   7   2  14       12.34       12.67     29.50 o 
   8   2  14        8.79       31.88     36.55 o 
   1   3  14      251.75      333.10     25.46 o 
   2   3  14      159.29      118.90     13.06 o 
   3   3  14      149.99      239.54     14.71 o 
   4   3  14       61.55       33.27     15.87 o 
   5   3  14      263.50      302.45     31.07 o 
   6   3  14       72.17       33.41     22.52 o 
   7   3  14       96.40      104.70     34.48 o 
   8   3  14        4.33       13.36     36.90 o 
   0   4  14     1815.31     3035.06     69.03 o 
   1   4  14        7.16      -10.25      8.93 o 
   2   4  14     1654.53     2111.70     37.52 o 
   3   4  14      799.20      829.15     32.78 o 
   4   4  14       72.04       86.84     18.70 o 
   5   4  14      346.00      374.99     32.67 o 
   6   4  14      320.71      383.69     36.01 o 
   7   4  14       25.64       46.47     25.77 o 
   8   4  14        2.70      -18.77     35.88 o 
   1   5  14       30.59       -6.85     10.26 o 
   2   5  14       47.42       45.85     11.98 o 
   3   5  14      234.56      174.12     20.24 o 
   4   5  14       26.88       -0.40     16.79 o 
   5   5  14       71.71       62.78     24.47 o 
   6   5  14        9.55       -4.04     22.96 o 
   7   5  14        2.55       18.44     22.83 o 
   0   6  14        0.64        4.72     16.15 o 
   1   6  14       20.22       35.47     13.22 o 
   2   6  14       47.54       44.54     15.26 o 
   3   6  14      215.52      269.19     23.58 o 
   4   6  14      662.07      671.03     35.03 o 
   5   6  14        8.08        0.65     21.90 o 
   6   6  14       23.36       24.19     25.30 o 
   7   6  14       72.11       60.98     32.81 o 
   1   7  14       47.18       28.88     11.69 o 
   2   7  14      962.94      993.81     37.06 o 
   3   7  14       28.60       18.37     17.59 o 
   4   7  14       24.20       14.41     19.75 o 
   5   7  14       16.57       24.43     23.03 o 
   6   7  14       59.16       52.51     28.00 o 
   7   7  14       10.14       -0.37     35.48 o 
   0   8  14     1094.42     1080.93     44.47 o 
   1   8  14        8.13       -0.72     13.48 o 
   2   8  14      338.15      386.96     26.84 o 
   3   8  14        0.10       13.45     18.40 o 
   4   8  14       26.17       72.67     23.68 o 
   5   8  14        1.41        0.74     21.65 o 
   6   8  14      117.64      169.09     40.01 o 
   7   8  14       12.15       10.61     30.09 o 
   1   9  14        2.26       34.38     16.77 o 
   2   9  14        3.32        4.26     15.70 o 
   3   9  14      303.86      331.42     28.28 o 
   4   9  14      154.46      192.44     27.72 o 
   5   9  14        1.08       17.91     24.77 o 
   6   9  14       54.62       11.35     29.28 o 
   7   9  14       21.49       26.71     31.93 o 
   0  10  14       52.47       24.73     20.55 o 
   1  10  14      236.55      227.19     20.69 o 
   2  10  14        8.07       12.24     19.35 o 
   3  10  14        9.67        1.18     19.31 o 
   4  10  14      102.90      129.73     25.94 o 
   5  10  14      191.55      242.82     37.19 o 
   6  10  14       51.10       57.23     35.37 o 
   1  11  14      654.41      721.80     40.66 o 
   2  11  14        9.57       -1.42     18.07 o 
   3  11  14      345.76      352.73     26.26 o 
   4  11  14       48.41       51.49     21.30 o 
   5  11  14       54.36       43.79     20.35 o 
   6  11  14       14.31       -9.56     20.60 o 
   0  12  14      124.35      217.62     62.37 o 
   1  12  14      184.50      193.64     25.08 o 
   2  12  14       18.30        8.88     17.91 o 
   3  12  14       51.65       95.02     21.53 o 
   4  12  14       33.67       63.13     24.70 o 
   5  12  14       90.58       82.00     24.92 o 
   1  13  14       50.46       39.02     25.53 o 
   2  13  14        3.17        7.13     20.17 o 
   3  13  14       74.16       58.87     22.59 o 
   4  13  14       12.33       10.11     23.83 o 
   5  13  14        6.44      -21.80     21.58 o 
   0  14  14       96.25       74.50     37.24 o 
   1  14  14        5.71        5.49     22.69 o 
   2  14  14        5.09        4.70     21.08 o 
   3  14  14       30.30       22.42     23.29 o 
   4  14  14       14.44       -6.21     26.06 o 
   1  15  14       43.50       64.04     28.00 o 
   2  15  14        0.32      -13.45     34.86 o 
   3  15  14        1.84        4.05     27.97 o 
   0  16  14      108.43      151.83     55.02 o 
   1  16  14        1.11        4.99     28.79 o 
   2  16  14        8.64       -9.84     31.64 o 
   1   1  15      265.01      147.80     15.49 o 
   2   1  15      180.25      319.43     13.54 o 
   3   1  15       99.36       44.49     10.65 o 
   4   1  15      288.12      341.15     19.88 o 
   5   1  15       26.28       39.18     18.99 o 
   6   1  15      299.27      451.06     39.54 o 
   7   1  15      139.52      164.48     39.16 o 
   8   1  15        0.39      -21.48     33.52 o 
   0   2  15     1460.25     1220.46     35.51 o 
   1   2  15     1847.86     1705.84     46.41 o 
   2   2  15       52.49       87.37     11.54 o 
   3   2  15      209.96      258.84     17.84 o 
   4   2  15     1411.95     1406.31     37.22 o 
   5   2  15      677.22      692.80     34.96 o 
   6   2  15      128.30      146.84     23.46 o 
   7   2  15       46.06       73.30     35.34 o 
   8   2  15       59.49       69.90     42.58 o 
   1   3  15     3211.33     2376.18     46.20 o 
   2   3  15      469.39      565.11     23.46 o 
   3   3  15       80.03       70.96     11.79 o 
   4   3  15      925.10      964.16     37.40 o 
   5   3  15        0.22       -0.88     21.10 o 
   6   3  15        2.91        2.41     18.93 o 
   7   3  15        3.47       -7.03     26.82 o 
   8   3  15       36.73       60.14     38.84 o 
   0   4  15     1885.04     1665.91     52.91 o 
   1   4  15        0.00        2.89      9.53 o 
   2   4  15      287.82      277.88     16.96 o 
   3   4  15     3387.13     3335.82     80.17 o 
   4   4  15      591.04      503.22     30.19 o 
   5   4  15        0.42        1.39     19.10 o 
   6   4  15      152.65      138.53     29.99 o 
   7   4  15      278.22      276.93     32.81 o 
   8   4  15        1.56       20.89     34.84 o 
   1   5  15       28.86       75.39     13.65 o 
   2   5  15       91.38       63.00     13.33 o 
   3   5  15      236.93      194.08     21.74 o 
   4   5  15       86.42      112.24     21.45 o 
   5   5  15      136.74      125.10     24.32 o 
   6   5  15        0.29       -5.33     19.61 o 
   7   5  15        5.24       -1.16     25.74 o 
   0   6  15     1431.34     1726.85     58.79 o 
   1   6  15     4947.82     4483.59     59.48 o 
   2   6  15       24.56       22.61     13.58 o 
   3   6  15       79.44      104.54     19.34 o 
   4   6  15        6.44       21.25     21.72 o 
   5   6  15      170.73      166.37     27.33 o 
   6   6  15        0.06       17.94     22.92 o 
   7   6  15        0.01       13.54     28.20 o 
   1   7  15       65.83       65.96     15.87 o 
   2   7  15     2112.85     2510.70     56.83 o 
   3   7  15       37.83       35.47     19.15 o 
   4   7  15     1165.58     1410.18     50.55 o 
   5   7  15        0.62        7.86     22.94 o 
   6   7  15        0.65       26.56     27.64 o 
   7   7  15        0.01       15.57     31.75 o 
   0   8  15      650.86      600.52     35.45 o 
   1   8  15      211.11      195.55     20.62 o 
   2   8  15      845.15      801.68     35.08 o 
   3   8  15        3.70        5.14     17.21 o 
   4   8  15       85.93      121.13     24.66 o 
   5   8  15       14.23        8.37     21.40 o 
   6   8  15      228.56      290.84     44.88 o 
   7   8  15       29.14       45.18     30.45 o 
   1   9  15      407.11      318.32     25.18 o 
   2   9  15      361.78      359.02     28.37 o 
   3   9  15       25.28       42.93     21.15 o 
   4   9  15      665.06      826.53     43.64 o 
   5   9  15        0.40       -0.60     22.31 o 
   6   9  15       59.45       61.85     32.29 o 
   0  10  15        0.26       20.90     19.91 o 
   1  10  15        3.02       16.95     16.98 o 
   2  10  15      162.50      171.88     23.26 o 
   3  10  15      401.25      401.66     32.27 o 
   4  10  15       23.51       13.53     22.22 o 
   5  10  15       16.90       24.11     30.24 o 
   6  10  15       22.98       22.08     34.89 o 
   1  11  15      104.98       69.20     21.27 o 
   2  11  15        7.26       -1.18     15.77 o 
   3  11  15       31.28       35.91     22.71 o 
   4  11  15        0.95       -6.39     20.87 o 
   5  11  15        2.13       -9.94     17.64 o 
   6  11  15       32.74       39.21     22.09 o 
   0  12  15       26.12        6.59     29.61 o 
   1  12  15      202.42      190.48     24.96 o 
   2  12  15        8.44        4.10     18.48 o 
   3  12  15      150.00      130.69     22.08 o 
   4  12  15       13.28       18.38     20.17 o 
   5  12  15       13.68        7.16     24.19 o 
   1  13  15       42.53       81.72     24.14 o 
   2  13  15      207.18      240.90     28.35 o 
   3  13  15       83.92       93.78     23.76 o 
   4  13  15       12.54        4.25     20.44 o 
   5  13  15       17.57        7.28     22.36 o 
   0  14  15      253.68      241.68     41.95 o 
   1  14  15       29.31        5.43     25.18 o 
   2  14  15       14.02       17.75     23.54 o 
   3  14  15       13.66       32.25     26.67 o 
   4  14  15       14.76       19.94     25.28 o 
   1  15  15        1.57      -10.41     27.24 o 
   2  15  15        0.89      -27.28     26.21 o 
   3  15  15       76.07       63.55     30.34 o 
   0  16  15      201.35      284.60     59.44 o 
   1  16  15       33.93       40.33     28.61 o 
   2  16  15       11.70        9.91     32.60 o 
   0   0  16    15309.07    21963.12    549.20 o 
   1   0  16     1006.36     1219.15     35.94 o 
   2   0  16     1382.64     2138.36     43.01 o 
   3   0  16       14.56       -5.76     13.44 o 
   4   0  16     3339.15     3958.64     80.08 o 
   5   0  16     1535.00     1854.65     76.28 o 
   6   0  16        2.32      -13.17     36.63 o 
   7   0  16      205.69      281.72     60.82 o 
   8   0  16        0.26       62.60     46.05 o 
   1   1  16        2.30       36.74      8.86 o 
   2   1  16      581.92      630.58     17.70 o 
   3   1  16     1742.83     1773.75     33.03 o 
   4   1  16       68.02       58.57     14.60 o 
   5   1  16      238.00      247.16     25.37 o 
   6   1  16       73.98       86.37     26.63 o 
   7   1  16       74.21       98.49     35.54 o 
   8   1  16        7.74       14.83     39.18 o 
   0   2  16       30.50      747.12     55.85 o 
   1   2  16     1493.86     1515.22     35.51 o 
   2   2  16       27.57       26.59     10.64 o 
   3   2  16      336.14      291.23     17.83 o 
   4   2  16       46.93       14.62     13.56 o 
   5   2  16       10.04        4.68     17.89 o 
   6   2  16       67.48       69.75     22.10 o 
   7   2  16       35.03       14.08     31.37 o 
   8   2  16        0.03       26.76     41.49 o 
   1   3  16     8419.94     8702.32     87.86 o 
   2   3  16      478.18      508.09     23.88 o 
   3   3  16      250.58      224.97     15.43 o 
   4   3  16        0.32       17.42     17.44 o 
   5   3  16        2.31       -2.43     18.23 o 
   6   3  16       57.24       69.44     24.38 o 
   7   3  16       27.33       64.66     29.86 o 
   8   3  16       18.91        1.55     37.33 o 
   0   4  16      126.37      127.69     36.49 o 
   1   4  16      939.45      804.41     21.97 o 
   2   4  16      562.21      706.36     25.17 o 
   3   4  16      710.81      818.50     33.94 o 
   4   4  16      318.71      334.36     26.86 o 
   5   4  16      868.85      847.22     45.58 o 
   6   4  16       46.02       60.93     27.29 o 
   7   4  16        0.44       16.74     34.44 o 
   1   5  16     1349.51     1241.38     28.25 o 
   2   5  16       37.75       39.45     12.85 o 
   3   5  16      179.27      194.37     21.97 o 
   4   5  16      177.11      159.64     21.37 o 
   5   5  16        8.97       28.20     24.20 o 
   6   5  16       14.37        6.19     27.68 o 
   7   5  16      106.87      102.67     30.58 o 
   0   6  16     1779.94     1769.12     60.96 o 
   1   6  16       68.80       65.70     17.12 o 
   2   6  16       92.70       83.28     17.67 o 
   3   6  16      187.44      168.18     20.45 o 
   4   6  16      140.83      162.45     23.68 o 
   5   6  16       14.70       38.94     24.71 o 
   6   6  16      149.42      158.21     31.69 o 
   7   6  16        4.65       11.39     31.09 o 
   1   7  16       91.26       28.18     13.82 o 
   2   7  16      178.34      204.69     21.14 o 
   3   7  16        4.07       22.10     15.63 o 
   4   7  16       18.89       23.31     20.83 o 
   5   7  16        9.93       29.31     23.13 o 
   6   7  16       82.39       88.17     27.97 o 
   7   7  16       13.23       29.08     28.44 o 
   0   8  16      305.83      253.92     25.96 o 
   1   8  16       19.98       34.65     16.33 o 
   2   8  16      380.52      354.28     26.83 o 
   3   8  16       92.92      103.80     21.76 o 
   4   8  16        7.79       -5.27     18.75 o 
   5   8  16      244.79      225.79     29.98 o 
   6   8  16      110.89      115.02     39.39 o 
   7   8  16       19.73       -7.09     34.44 o 
   1   9  16      113.19      183.33     22.78 o 
   2   9  16      122.70      156.71     22.82 o 
   3   9  16       30.55       13.27     18.20 o 
   4   9  16       92.41      101.90     24.94 o 
   5   9  16       65.49       23.08     25.06 o 
   6   9  16       11.15       11.42     32.04 o 
   0  10  16     1287.11     1018.58    150.48 o 
   1  10  16       82.03       56.09     19.13 o 
   2  10  16      274.99      293.26     27.74 o 
   3  10  16       26.03       39.46     20.90 o 
   4  10  16      397.31      428.16     33.95 o 
   5  10  16       63.80       71.86     29.03 o 
   6  10  16       54.82       36.32     32.82 o 
   1  11  16        2.01        5.70     19.19 o 
   2  11  16      164.12      155.48     25.43 o 
   3  11  16       13.07        8.79     21.68 o 
   4  11  16       61.67       33.12     24.46 o 
   5  11  16       11.08        3.89     28.35 o 
   6  11  16       86.90       72.94     27.53 o 
   0  12  16       49.87       49.64     33.35 o 
   1  12  16      109.04       79.63     22.70 o 
   2  12  16       15.01      -11.21     18.28 o 
   3  12  16      217.00      243.92     27.76 o 
   4  12  16       52.48       24.60     21.76 o 
   5  12  16        6.49       -6.40     20.28 o 
   1  13  16        7.54       22.11     22.88 o 
   2  13  16        0.60        9.55     22.14 o 
   3  13  16        1.33        5.27     21.77 o 
   4  13  16       10.89       28.70     24.57 o 
   5  13  16        0.45      -25.65     19.94 o 
   0  14  16      211.05      231.68     48.48 o 
   1  14  16       70.74       72.14     26.99 o 
   2  14  16        0.05       15.05     25.74 o 
   3  14  16       58.96       30.72     27.26 o 
   4  14  16       49.14       52.24     27.06 o 
   1  15  16       12.07       35.26     26.15 o 
   2  15  16        5.10       27.41     28.03 o 
   3  15  16        0.37        8.61     27.54 o 
   0  16  16        0.06       29.56     51.22 o 
   1  16  16        0.84       18.49     29.63 o 
   2  16  16       28.84        9.23     39.31 o 
   1   1  17      909.35      820.03     29.71 o 
   2   1  17     4939.91     5025.59     54.04 o 
   3   1  17       77.55       69.84     12.82 o 
   4   1  17      157.62      173.96     17.34 o 
   5   1  17       43.95       11.65     17.86 o 
   6   1  17       72.14       54.37     29.66 o 
   7   1  17        4.03        7.81     30.58 o 
   8   1  17        0.01        9.70     40.60 o 
   0   2  17    12926.84    14401.23    181.54 o 
   1   2  17      276.98      594.78     19.91 o 
   2   2  17     1352.17     1010.74     22.36 o 
   3   2  17       70.13       56.07     11.98 o 
   4   2  17        1.86        9.95     14.60 o 
   5   2  17       95.31       66.24     21.19 o 
   6   2  17       33.10       39.96     24.27 o 
   7   2  17        3.92       19.45     31.75 o 
   8   2  17       79.04      102.96     42.12 o 
   1   3  17     3070.64     3654.97     44.23 o 
   2   3  17      604.87      503.64     25.41 o 
   3   3  17      509.90      473.02     22.87 o 
   4   3  17      109.23       95.11     20.87 o 
   5   3  17        0.49       20.85     20.14 o 
   6   3  17      206.22      186.79     27.45 o 
   7   3  17       81.37       33.95     27.23 o 
   0   4  17        7.62       66.93     15.75 o 
   1   4  17       94.09      125.70     12.65 o 
   2   4  17      345.26      214.65     17.19 o 
   3   4  17     1194.29     1245.36     49.34 o 
   4   4  17      494.08      501.70     29.75 o 
   5   4  17       59.78      114.27     24.24 o 
   6   4  17       31.97       53.29     28.61 o 
   7   4  17      109.48      134.76     37.75 o 
   1   5  17      134.80      158.70     14.51 o 
   2   5  17      143.67      160.02     20.80 o 
   3   5  17        1.98       11.80     16.23 o 
   4   5  17       29.11       60.16     20.96 o 
   5   5  17        9.11       31.24     20.65 o 
   6   5  17      225.64      288.64     35.16 o 
   7   5  17       63.40       27.35     29.02 o 
   0   6  17      407.56      284.04     30.08 o 
   1   6  17     1803.76     1876.28     41.41 o 
   2   6  17     1226.42      890.51     35.43 o 
   3   6  17       19.69        8.70     14.82 o 
   4   6  17      607.04      709.00     37.34 o 
   5   6  17       59.31       84.05     25.68 o 
   6   6  17        3.27       55.88     28.37 o 
   7   6  17       26.19       40.15     36.76 o 
   1   7  17      210.98      139.52     16.14 o 
   2   7  17      406.05      354.32     25.65 o 
   3   7  17      481.07      499.49     30.57 o 
   4   7  17        7.68       45.66     21.66 o 
   5   7  17      725.88      672.66     41.15 o 
   6   7  17       40.73       75.88     27.58 o 
   7   7  17       51.54       51.19     32.33 o 
   0   8  17       68.01       92.03     27.43 o 
   1   8  17        5.55       -2.80     14.42 o 
   2   8  17       70.66       64.62     18.93 o 
   3   8  17        8.70       36.14     19.49 o 
   4   8  17       23.19       21.11     19.90 o 
   5   8  17       13.48       26.06     25.79 o 
   6   8  17        0.22       31.15     31.43 o 
   7   8  17        0.03        2.58     37.81 o 
   1   9  17       31.36       45.99     19.10 o 
   2   9  17       53.68       41.44     19.18 o 
   3   9  17      166.46      100.88     23.33 o 
   4   9  17       13.87       14.52     19.79 o 
   5   9  17       15.04       -7.67     25.21 o 
   6   9  17       32.60       26.51     30.12 o 
   0  10  17      714.32      665.64     60.08 o 
   1  10  17      127.82      103.94     22.16 o 
   2  10  17       36.01       69.87     20.90 o 
   3  10  17        1.57       12.09     18.92 o 
   4  10  17        9.40       14.05     20.05 o 
   5  10  17      122.24      136.53     31.74 o 
   6  10  17      133.31      154.55     47.10 o 
   1  11  17      184.16      107.64     20.67 o 
   2  11  17       47.81       50.04     20.39 o 
   3  11  17        4.00        6.84     21.10 o 
   4  11  17       62.27       90.86     29.06 o 
   5  11  17        4.58       17.36     30.00 o 
   6  11  17       37.02       13.39     37.45 o 
   0  12  17      440.37      457.12     63.23 o 
   1  12  17      220.71      284.20     31.98 o 
   2  12  17       10.05      -22.39     18.00 o 
   3  12  17       57.21       78.41     21.37 o 
   4  12  17       22.96       20.55     20.74 o 
   5  12  17        0.16       -9.73     21.51 o 
   1  13  17       15.95        5.10     27.88 o 
   2  13  17       24.13        5.04     20.41 o 
   3  13  17        6.33       10.88     20.41 o 
   4  13  17       14.99       -3.57     25.05 o 
   0  14  17      301.53      375.58     63.05 o 
   1  14  17       57.17       62.83     31.05 o 
   2  14  17       23.88       20.53     27.51 o 
   3  14  17       44.37       42.72     28.35 o 
   4  14  17        0.16      -20.56     26.78 o 
   1  15  17       59.26       42.37     28.55 o 
   2  15  17        3.69       -0.68     30.72 o 
   3  15  17       40.35       33.06     27.69 o 
   0  16  17       95.40      101.37     54.09 o 
   1  16  17       10.24        0.99     28.04 o 
   0   0  18      332.94      311.19     31.97 o 
   1   0  18     1484.52     1253.13     38.24 o 
   2   0  18      770.71      647.67     26.93 o 
   3   0  18     1345.96     1255.72     37.52 o 
   4   0  18      324.63      302.22     29.55 o 
   5   0  18      180.05      276.83     40.37 o 
   6   0  18      347.45      392.53     64.38 o 
   7   0  18      109.02       37.13     43.17 o 
   8   0  18        1.99       24.14     53.28 o 
   1   1  18     3355.52     3416.71     43.90 o 
   2   1  18       46.33       62.62     16.20 o 
   3   1  18       58.70       29.36     10.19 o 
   4   1  18      109.16      101.59     16.38 o 
   5   1  18       23.65       70.67     38.32 o 
   6   1  18        0.02      -20.40     26.60 o 
   7   1  18       15.05       21.37     32.62 o 
   8   1  18        0.36       37.04     39.61 o 
   0   2  18      378.35      356.71     59.81 o 
   1   2  18      111.09      154.10     13.59 o 
   2   2  18      252.01      177.89     13.61 o 
   3   2  18      402.94      468.20     20.23 o 
   4   2  18      265.82      259.65     21.93 o 
   5   2  18      257.56      325.37     28.65 o 
   6   2  18       48.01       47.09     26.19 o 
   7   2  18        5.10       42.63     35.26 o 
   1   3  18      463.97      566.82     24.18 o 
   2   3  18     4134.95     4345.70     65.00 o 
   3   3  18      574.78      615.35     29.84 o 
   4   3  18       25.20       20.50     16.34 o 
   5   3  18       53.81       40.37     18.99 o 
   6   3  18       29.56       40.68     23.77 o 
   7   3  18       15.11       42.04     40.68 o 
   0   4  18     1698.74     1399.32     60.54 o 
   1   4  18      193.77      261.58     15.39 o 
   2   4  18      153.15      178.19     16.94 o 
   3   4  18     1623.66     1802.22     48.59 o 
   4   4  18      279.98      259.84     25.69 o 
   5   4  18     1537.35     1579.28     62.19 o 
   6   4  18      293.14      392.29     36.09 o 
   7   4  18       36.93       43.50     30.42 o 
   1   5  18       14.78        3.51     11.44 o 
   2   5  18     1212.58     1008.34     36.71 o 
   3   5  18      312.79      242.72     24.35 o 
   4   5  18     1303.97     1281.54     46.90 o 
   5   5  18      376.65      473.36     34.22 o 
   6   5  18      322.62      310.57     37.76 o 
   7   5  18       27.23       28.01     26.95 o 
   0   6  18      184.86      159.46     26.09 o 
   1   6  18      306.19      321.58     21.49 o 
   2   6  18        0.64       21.52     15.43 o 
   3   6  18      220.21      240.41     25.93 o 
   4   6  18      782.80      885.01     40.97 o 
   5   6  18     1121.92     1288.04     51.38 o 
   6   6  18      423.74      556.38     43.61 o 
   7   6  18        0.83       -1.55     32.39 o 
   1   7  18      396.46      367.16     26.34 o 
   2   7  18       74.08       83.63     18.75 o 
   3   7  18      233.11      276.33     26.13 o 
   4   7  18      527.31      556.91     36.74 o 
   5   7  18       26.41       77.76     24.70 o 
   6   7  18      179.66      260.94     36.51 o 
   7   7  18        0.60      -36.50     36.08 o 
   0   8  18      374.11      356.69     34.69 o 
   1   8  18      320.12      239.05     23.88 o 
   2   8  18       51.05       13.93     17.12 o 
   3   8  18      659.15      589.13     34.41 o 
   4   8  18      541.00      602.02     37.86 o 
   5   8  18       11.44       35.40     26.32 o 
   6   8  18       99.07      110.83     32.83 o 
   1   9  18      101.57       70.79     19.97 o 
   2   9  18     1205.90     1297.03     47.11 o 
   3   9  18       64.49       94.84     22.22 o 
   4   9  18      147.68      218.95     28.02 o 
   5   9  18        0.09       -0.15     23.88 o 
   6   9  18        0.28      -18.04     28.38 o 
   0  10  18      571.91      723.88     65.04 o 
   1  10  18        3.14       13.84     18.70 o 
   2  10  18      966.12     1123.77     46.55 o 
   3  10  18        8.86        4.45     19.81 o 
   4  10  18       29.47       73.70     25.83 o 
   5  10  18       42.08       63.99     30.06 o 
   6  10  18       46.76       62.17     36.93 o 
   1  11  18      187.48      255.26     32.19 o 
   2  11  18       32.66       16.01     21.83 o 
   3  11  18       17.84        1.44     20.03 o 
   4  11  18       97.64       92.07     26.59 o 
   5  11  18       91.58      115.55     35.62 o 
   0  12  18      475.55      590.64     63.13 o 
   1  12  18      499.64      550.47     41.82 o 
   2  12  18       80.73       59.85     21.91 o 
   3  12  18        0.72      -21.57     16.79 o 
   4  12  18       12.96       -6.06     23.15 o 
   5  12  18      167.48      206.09     28.98 o 
   1  13  18       32.22       22.18     25.27 o 
   2  13  18       29.40       39.53     22.04 o 
   3  13  18       73.10       51.37     24.82 o 
   4  13  18       83.23       77.27     25.75 o 
   0  14  18      678.29      681.28     74.47 o 
   1  14  18        5.60        1.17     26.04 o 
   2  14  18       60.19       25.05     26.15 o 
   3  14  18       60.48       58.60     28.44 o 
   4  14  18        0.66        5.84     25.79 o 
   1  15  18        1.04       12.54     29.81 o 
   2  15  18        1.17       -2.80     29.37 o 
   3  15  18        0.00        8.32     39.34 o 
   0  16  18       43.88       92.74     51.03 o 
   1  16  18        0.14        9.13     28.77 o 
   1   1  19     3886.02     3892.72     48.19 o 
   2   1  19        4.67       11.72      9.95 o 
   3   1  19     1172.27     1006.69     27.40 o 
   4   1  19       91.84       85.58     17.99 o 
   5   1  19      220.81      180.05     25.53 o 
   6   1  19       63.09       88.66     33.34 o 
   7   1  19        8.07      -11.70     37.72 o 
   0   2  19      247.90      362.61     24.49 o 
   1   2  19     1586.36     1660.55     31.81 o 
   2   2  19     1792.64     2434.16     35.68 o 
   3   2  19      774.58      808.23     27.87 o 
   4   2  19      321.59      322.35     23.73 o 
   5   2  19       61.30       50.75     20.52 o 
   6   2  19        0.00       -3.06     24.56 o 
   7   2  19       23.28       20.67     34.74 o 
   1   3  19      381.61      270.64     15.79 o 
   2   3  19      883.55      857.00     30.07 o 
   3   3  19      446.16      443.86     25.19 o 
   4   3  19      202.19      275.28     23.90 o 
   5   3  19      262.11      259.92     28.19 o 
   6   3  19        1.13       -7.72     21.98 o 
   7   3  19        8.11       -4.17     33.02 o 
   0   4  19      622.36      576.27     61.52 o 
   1   4  19       53.94       60.56     11.18 o 
   2   4  19      183.18       96.85     15.81 o 
   3   4  19      292.25      275.76     23.97 o 
   4   4  19       87.53       98.84     18.71 o 
   5   4  19      390.17      389.93     40.14 o 
   6   4  19        5.69        8.72     24.91 o 
   7   4  19       47.53       45.17     29.67 o 
   1   5  19      108.00      128.85     14.87 o 
   2   5  19      574.09      629.03     31.10 o 
   3   5  19       49.70       58.48     17.20 o 
   4   5  19        0.37       29.68     17.97 o 
   5   5  19      136.14      135.05     26.34 o 
   6   5  19       35.84       25.33     24.96 o 
   7   5  19        0.83      -20.48     28.70 o 
   0   6  19     1548.86     1299.91     56.17 o 
   1   6  19      166.31      101.08     16.84 o 
   2   6  19      534.07      473.85     29.34 o 
   3   6  19      151.35       99.07     21.47 o 
   4   6  19       32.65       62.92     20.06 o 
   5   6  19     1489.65     1690.17     80.50 o 
   6   6  19       27.95       73.44     29.73 o 
   7   6  19        0.20      -11.14     29.08 o 
   1   7  19        3.54       33.64     18.97 o 
   2   7  19       40.27       33.91     17.33 o 
   3   7  19       36.90       40.26     19.27 o 
   4   7  19       41.54       75.49     25.13 o 
   5   7  19      155.51      185.98     28.70 o 
   6   7  19      167.48      185.27     32.63 o 
   7   7  19        1.56      -31.18     31.70 o 
   0   8  19      505.60      450.65     40.76 o 
   1   8  19      391.95      450.86     29.41 o 
   2   8  19      268.99      296.86     26.03 o 
   3   8  19       99.52      108.04     22.76 o 
   4   8  19       97.37      122.34     25.45 o 
   5   8  19      306.88      280.86     32.45 o 
   6   8  19       62.88       83.07     32.68 o 
   1   9  19       36.49       82.31     20.63 o 
   2   9  19       90.84      130.70     24.00 o 
   3   9  19      431.19      434.99     34.88 o 
   4   9  19       13.24       44.59     25.43 o 
   5   9  19        0.47       28.14     24.53 o 
   6   9  19        1.28      -14.37     35.49 o 
   0  10  19        1.15       42.76     32.45 o 
   1  10  19      781.85      740.12     38.77 o 
   2  10  19      132.55      232.85     28.06 o 
   3  10  19       25.66       26.48     20.31 o 
   4  10  19      138.36      148.37     29.22 o 
   5  10  19        9.10       18.06     25.49 o 
   6  10  19       23.31       52.23     38.38 o 
   1  11  19       70.31      106.35     24.15 o 
   2  11  19       55.96       71.68     25.32 o 
   3  11  19        0.86        5.80     24.43 o 
   4  11  19       56.02       22.68     26.62 o 
   5  11  19       13.84       28.21     30.24 o 
   0  12  19     1113.62     1273.50     92.12 o 
   1  12  19      167.08      167.28     30.40 o 
   2  12  19       27.84       46.61     21.44 o 
   3  12  19        2.66      -12.94     20.45 o 
   4  12  19      112.30       80.22     30.55 o 
   5  12  19        0.43        8.57     40.18 o 
   1  13  19      183.10      202.11     33.52 o 
   2  13  19        3.54       -3.87     23.27 o 
   3  13  19        9.67       11.28     23.43 o 
   4  13  19        2.72      -12.01     21.72 o 
   0  14  19      180.83      413.57     68.18 o 
   1  14  19        9.31       11.30     29.02 o 
   2  14  19       23.18       35.99     28.55 o 
   3  14  19        2.78       11.30     28.58 o 
   1  15  19      123.44      115.93     34.27 o 
   2  15  19        4.28        3.14     26.19 o 
   0  16  19        6.42       58.69     53.95 o 
   0   0  20     6452.07     8256.09    141.77 o 
   1   0  20       63.26       93.46     16.95 o 
   2   0  20      113.92       49.49     15.71 o 
   3   0  20     1815.71     1566.58     52.42 o 
   4   0  20     7233.19     7907.56    119.80 o 
   5   0  20     1027.46     1172.52    110.42 o 
   6   0  20      151.80      205.43     52.04 o 
   7   0  20       54.51       46.49     45.87 o 
   1   1  20      571.92      649.71     30.57 o 
   2   1  20      264.93      210.71     14.63 o 
   3   1  20      328.66      282.99     17.93 o 
   4   1  20      116.18      144.75     21.90 o 
   5   1  20       10.30       35.78     24.34 o 
   6   1  20       51.89       44.84     29.20 o 
   7   1  20        2.51       -3.41     35.71 o 
   0   2  20     1172.10     1587.02     46.54 o 
   1   2  20       93.21       97.09     16.50 o 
   2   2  20      891.88     1155.70     32.51 o 
   3   2  20     2361.54     2116.04     42.51 o 
   4   2  20      373.92      434.56     26.45 o 
   5   2  20      125.91      158.24     24.63 o 
   6   2  20        9.00       11.60     28.66 o 
   7   2  20      104.31      128.60     38.87 o 
   1   3  20        0.50       43.50     11.91 o 
   2   3  20      410.00      393.57     21.06 o 
   3   3  20       25.00       19.70     13.69 o 
   4   3  20        2.38        2.31     14.78 o 
   5   3  20      133.42      155.59     24.26 o 
   6   3  20       13.91        5.84     25.70 o 
   7   3  20       15.39       14.43     33.63 o 
   0   4  20     4463.90     4739.84    154.56 o 
   1   4  20     1140.82     1139.88     28.52 o 
   2   4  20        5.39       26.44     12.74 o 
   3   4  20        3.99       13.61     15.86 o 
   4   4  20       16.19       27.71     19.39 o 
   5   4  20        2.94       13.73     22.82 o 
   6   4  20       57.28       60.06     26.27 o 
   7   4  20        1.77      -22.97     28.53 o 
   1   5  20      329.30      353.23     22.80 o 
   2   5  20       25.44       43.78     16.09 o 
   3   5  20     1009.27      879.06     36.88 o 
   4   5  20      381.25      383.03     30.48 o 
   5   5  20      121.05      154.25     27.54 o 
   6   5  20       33.60       33.00     24.08 o 
   7   5  20       11.95       10.55     28.39 o 
   0   6  20      591.65      351.89     39.79 o 
   1   6  20      168.45      141.26     17.82 o 
   2   6  20      103.02      186.63     22.19 o 
   3   6  20      139.97      138.45     21.56 o 
   4   6  20      127.83      157.82     24.14 o 
   5   6  20      834.19      908.17     45.09 o 
   6   6  20      314.08      545.47     44.64 o 
   7   6  20       18.44       16.56     31.10 o 
   1   7  20       33.58       54.88     17.42 o 
   2   7  20       19.26       37.65     19.04 o 
   3   7  20       34.98       11.76     19.38 o 
   4   7  20       54.60       61.57     22.82 o 
   5   7  20       86.08       72.20     26.10 o 
   6   7  20       46.45       45.45     33.50 o 
   7   7  20       28.47       19.80     34.17 o 
   0   8  20      758.61      678.56     45.26 o 
   1   8  20       10.89        6.15     18.02 o 
   2   8  20      388.09      439.87     31.91 o 
   3   8  20        0.05       10.46     17.92 o 
   4   8  20      312.88      413.73     35.57 o 
   5   8  20       48.95       70.50     23.35 o 
   6   8  20        8.66       -5.00     28.07 o 
   1   9  20     1444.87     1788.50     53.99 o 
   2   9  20      778.61      804.68     40.69 o 
   3   9  20       66.13      107.42     24.75 o 
   4   9  20       53.10       68.99     28.02 o 
   5   9  20        6.82       10.52     25.84 o 
   6   9  20       98.90       90.63     39.42 o 
   0  10  20     4075.32     4535.41    151.36 o 
   1  10  20       66.87       65.99     22.06 o 
   2  10  20        5.20        7.14     20.11 o 
   3  10  20       62.25       40.56     23.70 o 
   4  10  20        0.69       11.76     22.12 o 
   5  10  20       52.97       61.81     29.46 o 
   6  10  20        3.38       41.30     35.23 o 
   1  11  20       25.43       77.62     26.93 o 
   2  11  20       60.23       24.86     20.96 o 
   3  11  20       27.19       -3.29     22.57 o 
   4  11  20        2.89       11.77     25.94 o 
   5  11  20       68.75       67.32     33.79 o 
   0  12  20        7.02       79.44     42.57 o 
   1  12  20       75.84       91.57     29.10 o 
   2  12  20       57.63       78.37     24.33 o 
   3  12  20       21.17       18.84     24.49 o 
   4  12  20       25.19       27.07     24.78 o 
   5  12  20       10.39        0.77     32.49 o 
   1  13  20      184.98      239.07     33.70 o 
   2  13  20       78.31       76.13     25.51 o 
   3  13  20        2.81       35.57     23.98 o 
   4  13  20       18.39       29.68     25.06 o 
   0  14  20      343.24      350.88     58.14 o 
   1  14  20        2.11        4.90     26.04 o 
   2  14  20        0.76       14.26     26.56 o 
   3  14  20        1.34        7.62     24.28 o 
   1  15  20       16.13       12.88     27.49 o 
   2  15  20       13.52       15.02     31.42 o 
   1   1  21       53.79       39.34     11.34 o 
   2   1  21      621.18      586.83     21.89 o 
   3   1  21       59.07       44.80     12.79 o 
   4   1  21      182.79      238.50     25.49 o 
   5   1  21       13.01       18.62     22.40 o 
   6   1  21       44.59       50.78     31.69 o 
   7   1  21       18.23       -5.43     34.58 o 
   0   2  21     1942.62     2573.03     59.29 o 
   1   2  21      112.70       78.23     12.95 o 
   2   2  21      288.45      280.73     18.75 o 
   3   2  21      214.49      201.14     17.63 o 
   4   2  21      826.94      809.56     39.22 o 
   5   2  21      644.54      617.28     37.10 o 
   6   2  21       20.56       26.68     30.81 o 
   7   2  21       19.48       46.19     34.53 o 
   1   3  21      259.67      367.33     18.34 o 
   2   3  21      209.67      234.28     18.03 o 
   3   3  21       45.74       44.16     15.49 o 
   4   3  21       32.57       63.63     18.15 o 
   5   3  21       15.80       27.64     19.85 o 
   6   3  21        7.46        5.94     28.27 o 
   7   3  21       18.88       43.07     33.35 o 
   0   4  21        6.91       91.50     35.85 o 
   1   4  21       73.44       90.86     16.73 o 
   2   4  21      180.72      181.00     17.44 o 
   3   4  21        5.70       19.16     15.89 o 
   4   4  21      484.72      411.84     27.60 o 
   5   4  21      160.97      140.32     25.11 o 
   6   4  21       34.99       29.35     21.03 o 
   7   4  21       76.39       62.75     37.64 o 
   1   5  21      523.17      533.85     31.82 o 
   2   5  21     1311.08     1528.95     46.27 o 
   3   5  21        1.92       26.21     17.90 o 
   4   5  21        7.71       20.48     21.33 o 
   5   5  21        0.91       35.82     22.03 o 
   6   5  21        0.13        6.16     27.85 o 
   7   5  21       12.88       19.92     35.04 o 
   0   6  21     4009.25     4204.36    169.03 o 
   1   6  21       44.99       89.60     17.09 o 
   2   6  21      502.58      440.68     28.97 o 
   3   6  21      617.94      436.41     31.48 o 
   4   6  21        5.26       16.89     18.41 o 
   5   6  21      103.39      146.16     28.45 o 
   6   6  21      200.11      178.42     34.91 o 
   7   6  21      171.30      230.95     40.49 o 
   1   7  21      361.56      262.94     25.61 o 
   2   7  21       19.85       27.17     17.54 o 
   3   7  21      502.07      382.99     31.06 o 
   4   7  21       97.94       56.65     22.37 o 
   5   7  21       30.22        3.69     22.68 o 
   6   7  21       51.61       77.70     34.82 o 
   0   8  21       84.51      105.48     27.40 o 
   1   8  21       59.35       79.33     20.02 o 
   2   8  21     1572.57     1603.67     53.09 o 
   3   8  21      405.12      371.63     32.98 o 
   4   8  21       17.87       23.30     23.27 o 
   5   8  21      232.35      272.67     31.84 o 
   6   8  21        2.27        0.08     27.47 o 
   1   9  21     1936.73     1856.04     78.41 o 
   2   9  21       39.51       41.19     20.15 o 
   3   9  21       20.16       13.19     21.15 o 
   4   9  21        0.91       23.42     23.26 o 
   5   9  21        3.64       -1.34     26.65 o 
   6   9  21        1.47      -40.53     27.39 o 
   0  10  21     1345.64     1609.92     94.58 o 
   1  10  21      545.13      660.02     37.57 o 
   2  10  21      241.26      243.32     30.13 o 
   3  10  21        0.48       19.53     22.63 o 
   4  10  21        9.40       25.85     25.74 o 
   5  10  21        0.08       39.88     31.95 o 
   1  11  21      964.98      827.00     48.24 o 
   2  11  21       26.65       21.83     20.92 o 
   3  11  21       84.83       84.41     25.48 o 
   4  11  21       11.45       22.71     26.80 o 
   5  11  21       32.47       70.89     33.40 o 
   0  12  21      339.69      430.29     62.05 o 
   1  12  21       44.78       30.27     24.59 o 
   2  12  21      302.15      448.78     37.05 o 
   3  12  21      100.42       92.09     27.24 o 
   4  12  21        2.77        9.88     30.09 o 
   1  13  21        0.51       -1.32     25.92 o 
   2  13  21       35.19       19.93     25.29 o 
   3  13  21      189.33      188.81     28.85 o 
   4  13  21       59.65       59.25     25.53 o 
   0  14  21       13.76       30.20     44.22 o 
   1  14  21       21.11       22.34     31.42 o 
   2  14  21        1.85       10.43     26.93 o 
   3  14  21       45.33       39.62     33.93 o 
   1  15  21       58.50       78.96     34.95 o 
   2  15  21       26.08       29.94     28.19 o 
   0   0  22     5462.50     5376.10    121.57 o 
   1   0  22      178.92      136.34     18.94 o 
   2   0  22     1097.76     1171.72     42.58 o 
   3   0  22      180.40      181.19     25.80 o 
   4   0  22      348.21      417.32     40.12 o 
   5   0  22        2.31       31.18     41.44 o 
   6   0  22       58.29       38.93     46.94 o 
   7   0  22       39.78       33.80     51.39 o 
   1   1  22      589.48      692.59     24.06 o 
   2   1  22      420.49      341.39     18.43 o 
   3   1  22       81.87       74.02     15.09 o 
   4   1  22      803.03      744.40     36.49 o 
   5   1  22        1.32      -24.65     31.68 o 
   6   1  22        7.43        6.92     34.02 o 
   7   1  22       38.36       44.92     39.93 o 
   0   2  22      290.38      473.97     30.44 o 
   1   2  22     2042.58     1808.93     36.17 o 
   2   2  22      910.68     1091.34     31.94 o 
   3   2  22       41.13       53.67     16.61 o 
   4   2  22        0.57       39.35     19.58 o 
   5   2  22        1.01        4.04     20.46 o 
   6   2  22      157.61      129.71     37.02 o 
   7   2  22      103.68      102.10     37.32 o 
   1   3  22     2711.78     2725.87     44.61 o 
   2   3  22      577.49      725.73     28.36 o 
   3   3  22        4.10       25.41     16.30 o 
   4   3  22      638.86      665.98     39.25 o 
   5   3  22      581.94      628.49     38.87 o 
   6   3  22      162.70      194.92     33.85 o 
   7   3  22       68.58       32.66     35.80 o 
   0   4  22      302.28      464.92     30.71 o 
   1   4  22       50.08       69.70     15.89 o 
   2   4  22      767.28      858.37     33.24 o 
   3   4  22        2.88       -0.80     17.72 o 
   4   4  22       24.05       34.60     18.43 o 
   5   4  22      656.03      735.78     41.00 o 
   6   4  22        2.46       -5.39     23.20 o 
   7   4  22       21.00        4.69     40.78 o 
   1   5  22     2467.52     2203.06     47.60 o 
   2   5  22      740.26      926.75     38.53 o 
   3   5  22       84.98       78.58     20.87 o 
   4   5  22       43.66       50.48     21.73 o 
   5   5  22       14.87        4.99     23.27 o 
   6   5  22       30.00       18.88     24.60 o 
   7   5  22        0.06        0.82     31.55 o 
   0   6  22     1022.76     1229.10     47.50 o 
   1   6  22     1860.41     1781.20     54.51 o 
   2   6  22       65.72       47.64     18.36 o 
   3   6  22      169.26      119.69     25.85 o 
   4   6  22       15.14        1.28     18.38 o 
   5   6  22        5.62        9.16     21.72 o 
   6   6  22       40.52      -11.83     25.86 o 
   1   7  22      631.57      564.82     31.91 o 
   2   7  22       89.96       94.40     21.68 o 
   3   7  22        3.85        6.50     17.70 o 
   4   7  22        1.88       -9.56     22.48 o 
   5   7  22        8.45       17.60     22.69 o 
   6   7  22       21.26        7.31     29.65 o 
   0   8  22       32.43       89.66     35.82 o 
   1   8  22       48.57       43.93     18.92 o 
   2   8  22        2.24       10.11     19.21 o 
   3   8  22       22.16       18.53     23.01 o 
   4   8  22       13.90       18.98     22.55 o 
   5   8  22       38.04       51.31     26.75 o 
   6   8  22       48.53       15.98     29.51 o 
   1   9  22      519.40      446.86     32.87 o 
   2   9  22       20.28       34.60     22.51 o 
   3   9  22       48.26       12.23     22.64 o 
   4   9  22        3.93       13.99     23.28 o 
   5   9  22      202.61      254.93     32.11 o 
   6   9  22        4.21       -8.77     34.97 o 
   0  10  22     1303.33     1348.97     87.28 o 
   1  10  22       51.94       93.31     25.41 o 
   2  10  22      151.30       87.54     23.25 o 
   3  10  22       65.99       66.44     26.62 o 
   4  10  22       32.27       25.20     23.81 o 
   5  10  22       10.83       10.17     29.92 o 
   1  11  22      891.19      729.25     47.58 o 
   2  11  22      133.14      158.01     27.42 o 
   3  11  22        9.95      -12.12     26.46 o 
   4  11  22       25.25        1.75     23.87 o 
   5  11  22        1.05        5.99     34.40 o 
   0  12  22       65.26       16.38     35.34 o 
   1  12  22      499.91      498.20     43.59 o 
   2  12  22       95.07       70.13     32.28 o 
   3  12  22       33.11       45.01     29.56 o 
   4  12  22        1.00       -6.28     25.11 o 
   1  13  22       20.84       40.39     32.96 o 
   2  13  22       18.74       -9.51     26.84 o 
   3  13  22       42.65       48.17     25.08 o 
   4  13  22        5.27       -2.54     21.38 o 
   0  14  22       20.78       60.80     45.13 o 
   1  14  22       82.23       70.99     29.24 o 
   2  14  22      135.85      110.59     33.43 o 
   3  14  22        6.05       -2.01     28.91 o 
   1  15  22       20.09       56.20     35.56 o 
   1   1  23       66.30       77.64     12.73 o 
   2   1  23      545.68      576.05     25.76 o 
   3   1  23      314.28      446.27     26.94 o 
   4   1  23        1.93       63.25     22.20 o 
   5   1  23        0.89      -16.54     27.20 o 
   6   1  23       15.51        5.50     29.06 o 
   7   1  23       29.73       23.54     40.20 o 
   0   2  23     1356.48     1435.64     48.17 o 
   1   2  23       19.19       64.76     17.75 o 
   2   2  23       60.77      108.85     16.74 o 
   3   2  23      245.23      183.91     20.74 o 
   4   2  23     1655.17     1595.63     53.11 o 
   5   2  23        3.43       -4.61     25.09 o 
   6   2  23      104.58       85.42     35.71 o 
   7   2  23       27.40       15.86     39.13 o 
   1   3  23      316.38      502.32     25.00 o 
   2   3  23      562.34      493.12     24.74 o 
   3   3  23      216.31      192.41     21.37 o 
   4   3  23      145.83      191.03     26.78 o 
   5   3  23       93.46      101.89     22.58 o 
   6   3  23       33.70       29.75     31.70 o 
   7   3  23       10.02       27.25     42.46 o 
   0   4  23       82.81       89.10     20.65 o 
   1   4  23      601.97      546.05     26.42 o 
   2   4  23       48.48       55.78     16.57 o 
   3   4  23       81.73       64.21     17.63 o 
   4   4  23      205.58      218.72     24.91 o 
   5   4  23        3.82        2.91     22.50 o 
   6   4  23       15.25       13.42     25.89 o 
   7   4  23        9.70      -18.13     35.36 o 
   1   5  23      862.96      678.64     29.48 o 
   2   5  23      931.56      935.44     36.00 o 
   3   5  23        5.94        1.66     16.25 o 
   4   5  23       10.24       -4.60     18.32 o 
   5   5  23       50.65       35.83     22.38 o 
   6   5  23       21.03       20.02     26.55 o 
   7   5  23       24.30       30.04     30.01 o 
   0   6  23       70.56       74.68     23.90 o 
   1   6  23       25.32       17.64     15.70 o 
   2   6  23      285.81      236.71     25.69 o 
   3   6  23       24.58       12.49     18.98 o 
   4   6  23      282.16      265.19     28.12 o 
   5   6  23      276.08      242.60     31.05 o 
   6   6  23        2.43        1.96     27.48 o 
   1   7  23       93.87       55.97     20.90 o 
   2   7  23      197.12      204.57     25.47 o 
   3   7  23       64.52       33.58     22.91 o 
   4   7  23       21.78       41.96     23.71 o 
   5   7  23       10.77       10.45     23.78 o 
   6   7  23       20.93        2.64     29.26 o 
   0   8  23       61.97       73.96     40.05 o 
   1   8  23      359.28      367.96     31.04 o 
   2   8  23       61.18       60.60     22.68 o 
   3   8  23       16.87       26.29     21.77 o 
   4   8  23      283.85      342.03     33.66 o 
   5   8  23      103.20       91.00     28.61 o 
   6   8  23       17.49       65.07     37.09 o 
   1   9  23       25.20       25.91     24.72 o 
   2   9  23       12.32       35.89     22.18 o 
   3   9  23       72.64       15.84     20.58 o 
   4   9  23       17.47       24.96     23.94 o 
   5   9  23        0.20        1.33     24.72 o 
   0  10  23       16.06       76.01     85.96 o 
   1  10  23        2.63        3.34     21.57 o 
   2  10  23       38.76       28.93     22.10 o 
   3  10  23        1.41       -0.42     22.12 o 
   4  10  23       47.82       64.53     24.86 o 
   5  10  23        8.51        3.81     27.85 o 
   1  11  23       16.10       58.65     25.39 o 
   2  11  23      119.35      137.91     28.51 o 
   3  11  23       48.08       27.23     24.36 o 
   4  11  23        2.09      -13.04     23.66 o 
   5  11  23        5.00       -8.56     33.36 o 
   0  12  23       26.81        2.67     37.80 o 
   1  12  23       36.65       33.34     26.62 o 
   2  12  23       17.22       31.64     23.95 o 
   3  12  23      180.18      135.39     29.12 o 
   4  12  23        0.55        4.71     27.35 o 
   1  13  23        0.33       -4.97     28.04 o 
   2  13  23       10.92        4.28     31.66 o 
   3  13  23       30.80       15.69     28.62 o 
   0  14  23      104.39       60.22     47.22 o 
   1  14  23       52.03       29.92     31.45 o 
   2  14  23        1.18        8.09     31.31 o 
   0   0  24     5932.56     6742.08    142.93 o 
   1   0  24        4.30        1.28     15.63 o 
   2   0  24      136.36      112.14     20.43 o 
   3   0  24      265.20      214.35     34.32 o 
   4   0  24      650.88      772.13     74.12 o 
   5   0  24      335.06      389.50     66.34 o 
   6   0  24       26.67      -13.01     45.33 o 
   7   0  24        0.00      -60.09     58.40 o 
   1   1  24      238.88      232.86     17.75 o 
   2   1  24      598.01      534.26     25.86 o 
   3   1  24     1006.47      908.62     35.47 o 
   4   1  24     1247.66     1250.26     59.56 o 
   5   1  24       14.20        1.22     29.33 o 
   6   1  24       42.83       46.70     37.46 o 
   7   1  24       70.56       94.45     38.84 o 
   0   2  24      394.61      404.47     28.63 o 
   1   2  24      306.90      306.58     19.02 o 
   2   2  24      155.76      135.58     18.02 o 
   3   2  24       21.61       20.49     17.52 o 
   4   2  24       23.44       51.66     21.37 o 
   5   2  24       24.95       19.13     26.95 o 
   6   2  24      385.42      518.59     56.71 o 
   7   2  24        0.19        1.55     39.39 o 
   1   3  24       13.55       71.10     15.54 o 
   2   3  24      134.70      166.35     20.08 o 
   3   3  24       93.02      101.07     18.71 o 
   4   3  24      704.23      637.07     37.30 o 
   5   3  24       78.52       76.98     25.72 o 
   6   3  24      185.24      230.32     42.89 o 
   7   3  24       86.31      140.64     47.01 o 
   0   4  24       70.84       67.23     21.53 o 
   1   4  24       56.82       67.08     16.88 o 
   2   4  24      195.98      202.31     20.68 o 
   3   4  24      618.39      687.97     35.29 o 
   4   4  24      258.53      197.67     27.58 o 
   5   4  24       41.72       25.61     21.74 o 
   6   4  24      104.31       71.17     30.39 o 
   7   4  24       20.13       49.94     44.13 o 
   1   5  24       11.36       25.52     14.89 o 
   2   5  24     1360.53     1120.51     41.75 o 
   3   5  24       79.77       57.14     18.30 o 
   4   5  24       81.49       64.90     20.94 o 
   5   5  24       68.23       79.54     25.22 o 
   6   5  24       62.73       33.43     26.53 o 
   0   6  24       64.35      100.23     25.77 o 
   1   6  24      382.35      474.42     29.25 o 
   2   6  24      636.43      578.39     34.27 o 
   3   6  24      146.29      126.28     24.64 o 
   4   6  24      121.66      115.89     23.88 o 
   5   6  24      177.58      220.53     34.94 o 
   6   6  24      100.52       79.31     28.94 o 
   1   7  24      209.87      123.05     24.02 o 
   2   7  24        0.61       44.28     22.37 o 
   3   7  24      121.36      107.67     23.32 o 
   4   7  24      202.47      228.25     30.73 o 
   5   7  24        2.14       11.48     24.81 o 
   6   7  24       15.72       12.66     29.85 o 
   0   8  24        4.42       26.69     39.38 o 
   1   8  24        1.49        2.13     19.41 o 
   2   8  24      490.93      411.42     32.14 o 
   3   8  24        0.43       -6.12     20.32 o 
   4   8  24      205.71      208.26     29.09 o 
   5   8  24      298.84      321.25     36.63 o 
   6   8  24        2.86        4.93     33.83 o 
   1   9  24      121.79       99.53     25.75 o 
   2   9  24     1403.82     1306.25     51.64 o 
   3   9  24       95.41       66.79     22.93 o 
   4   9  24       62.65       65.06     26.01 o 
   5   9  24       17.51       17.92     26.62 o 
   0  10  24     2261.02     1957.58    106.31 o 
   1  10  24      105.54       98.38     34.18 o 
   2  10  24       54.18       53.45     23.24 o 
   3  10  24        0.27       -0.23     25.29 o 
   4  10  24        0.27      -27.02     26.79 o 
   5  10  24       26.17       51.36     29.38 o 
   1  11  24       10.38        3.49     26.63 o 
   2  11  24       16.20       11.37     24.16 o 
   3  11  24        7.97        5.11     27.91 o 
   4  11  24        1.92        6.91     25.10 o 
   0  12  24        7.69       -3.94     44.72 o 
   1  12  24       68.74       46.09     28.12 o 
   2  12  24       30.45       41.37     27.90 o 
   3  12  24      140.32      142.62     29.07 o 
   4  12  24       53.93       61.01     29.79 o 
   1  13  24       14.50       44.53     29.73 o 
   2  13  24       31.98        7.82     27.49 o 
   3  13  24        1.20      -15.66     29.30 o 
   0  14  24        4.78       -9.04     50.12 o 
   1  14  24       41.28       80.50     36.13 o 
   2  14  24        7.80       17.02     28.36 o 
   1   1  25     1670.84     1651.71     37.33 o 
   2   1  25      214.21      218.56     20.06 o 
   3   1  25      303.48      329.78     27.88 o 
   4   1  25       96.54      115.07     23.69 o 
   5   1  25       23.76        3.37     29.72 o 
   6   1  25       18.08       10.84     29.76 o 
   7   1  25        1.08       -7.14     40.08 o 
   0   2  25      186.55      257.10     27.00 o 
   1   2  25      274.68      266.73     18.62 o 
   2   2  25      270.19      209.79     20.72 o 
   3   2  25      341.85      366.38     30.08 o 
   4   2  25      224.52      230.64     27.68 o 
   5   2  25        0.96        3.27     30.09 o 
   6   2  25      196.28      274.28     47.09 o 
   7   2  25       27.79       55.55     43.90 o 
   1   3  25     1745.79     1863.03     45.17 o 
   2   3  25      352.43      272.84     21.89 o 
   3   3  25      595.03      703.91     36.05 o 
   4   3  25        0.61       23.97     22.06 o 
   5   3  25       11.68       35.63     25.24 o 
   6   3  25        3.14       13.56     34.28 o 
   7   3  25        1.02       16.89     35.70 o 
   0   4  25      720.64      816.34     39.79 o 
   1   4  25       88.25      104.06     17.75 o 
   2   4  25      120.38      128.22     23.04 o 
   3   4  25     1214.12     1326.10     44.69 o 
   4   4  25      802.13      856.42     44.88 o 
   5   4  25       26.98       12.81     25.24 o 
   6   4  25        8.81        7.06     29.14 o 
   1   5  25      310.12      513.23     28.04 o 
   2   5  25       14.50        6.18     17.14 o 
   3   5  25       45.96       74.79     19.18 o 
   4   5  25        0.52       -5.00     18.79 o 
   5   5  25       73.45       55.86     25.04 o 
   6   5  25       11.39       20.92     26.62 o 
   0   6  25      170.89      235.82     33.72 o 
   1   6  25      133.01      125.99     21.02 o 
   2   6  25      126.89      119.45     21.54 o 
   3   6  25       12.97       22.47     19.91 o 
   4   6  25       37.27       41.70     19.96 o 
   5   6  25        4.62       16.50     27.61 o 
   6   6  25        0.04       15.50     26.62 o 
   1   7  25       33.31       68.30     19.70 o 
   2   7  25      733.97      735.77     38.42 o 
   3   7  25        5.98       44.26     22.15 o 
   4   7  25       56.52       60.03     23.60 o 
   5   7  25       26.03       68.31     33.68 o 
   6   7  25       19.29       26.45     31.54 o 
   0   8  25       52.43       25.77     29.61 o 
   1   8  25        2.81       12.34     20.81 o 
   2   8  25      297.74      336.06     31.49 o 
   3   8  25        0.44       -4.20     20.38 o 
   4   8  25        0.14       -0.97     23.24 o 
   5   8  25       28.00       43.09     28.99 o 
   1   9  25        2.74       46.56     26.76 o 
   2   9  25        7.87       45.01     22.50 o 
   3   9  25        8.14       -2.33     22.69 o 
   4   9  25        4.47       10.54     27.04 o 
   5   9  25        0.01       31.78     27.75 o 
   0  10  25      229.90      288.95     49.12 o 
   1  10  25        6.16       30.78     28.08 o 
   2  10  25       79.57      120.48     26.32 o 
   3  10  25        0.47        2.47     20.24 o 
   4  10  25       38.83       16.52     25.29 o 
   5  10  25        0.98      -20.55     31.60 o 
   1  11  25       18.69       -2.01     31.64 o 
   2  11  25       29.66       24.22     29.53 o 
   3  11  25       40.28       60.67     24.93 o 
   4  11  25        0.22      -24.79     30.13 o 
   0  12  25       83.19      106.08     51.31 o 
   1  12  25      115.09       98.55     34.57 o 
   2  12  25       77.60       74.14     29.51 o 
   3  12  25       88.68      144.40     31.05 o 
   4  12  25        0.35      -25.87     29.39 o 
   1  13  25       10.61       -5.44     34.73 o 
   2  13  25        0.02       -6.50     24.85 o 
   3  13  25       10.52        1.51     35.66 o 
   0  14  25        0.25        1.12     51.69 o 
   1  14  25        8.81       36.86     35.83 o 
   0   0  26     1104.37     1152.01    125.92 o 
   1   0  26       71.03       33.03     19.46 o 
   2   0  26       11.50       19.07     23.72 o 
   3   0  26     1001.15     1150.73     63.10 o 
   4   0  26     2844.78     3228.04    146.79 o 
   5   0  26       48.54       20.38     39.66 o 
   6   0  26        8.25       -7.37     58.05 o 
   7   0  26        1.43      -15.22     63.78 o 
   1   1  26       99.46      234.64     18.82 o 
   2   1  26     1093.42     1044.08     35.76 o 
   3   1  26      175.00      155.15     26.69 o 
   4   1  26      231.65      219.91     28.10 o 
   5   1  26        2.08      -23.00     28.05 o 
   6   1  26       81.63       61.94     36.84 o 
   7   1  26       73.52       86.74     40.17 o 
   0   2  26      289.74      289.07     27.68 o 
   1   2  26        5.70       56.12     16.09 o 
   2   2  26        0.07       22.18     15.43 o 
   3   2  26      455.03      543.86     34.23 o 
   4   2  26       87.96       90.20     24.56 o 
   5   2  26      123.90       74.31     37.16 o 
   6   2  26      209.53      259.42     48.80 o 
   1   3  26        0.09       79.65     20.07 o 
   2   3  26       24.46       33.42     17.62 o 
   3   3  26     1029.41     1172.55     67.46 o 
   4   3  26       33.79       28.70     20.73 o 
   5   3  26      101.82       64.18     24.50 o 
   6   3  26       24.23       48.92     39.23 o 
   0   4  26      600.77      494.98     33.33 o 
   1   4  26      336.07      376.68     24.99 o 
   2   4  26      783.45      662.08     34.53 o 
   3   4  26       16.33       56.66     20.04 o 
   4   4  26        9.15       41.24     23.45 o 
   5   4  26        6.75       -8.29     23.39 o 
   6   4  26       11.53       38.47     37.32 o 
   1   5  26       66.47       91.37     20.10 o 
   2   5  26      112.30      132.19     22.95 o 
   3   5  26      178.08      147.12     23.65 o 
   4   5  26      146.01       86.51     23.09 o 
   5   5  26        8.13       -9.01     21.95 o 
   6   5  26       25.75        0.32     29.87 o 
   0   6  26      110.93       42.55     25.38 o 
   1   6  26      212.56      239.73     24.19 o 
   2   6  26      117.50      100.38     21.75 o 
   3   6  26      352.59      453.71     31.86 o 
   4   6  26      186.46      184.05     27.45 o 
   5   6  26        0.01       -9.17     22.92 o 
   6   6  26        8.28       -3.48     28.39 o 
   1   7  26       41.47       -3.91     21.27 o 
   2   7  26      347.03      279.25     26.65 o 
   3   7  26       38.35       23.69     23.24 o 
   4   7  26       65.40       62.49     26.14 o 
   5   7  26        7.66       12.73     30.25 o 
   6   7  26       13.96        1.98     25.24 o 
   0   8  26      107.82      164.03     39.87 o 
   1   8  26      204.82      225.72     27.47 o 
   2   8  26       26.08       29.92     20.14 o 
   3   8  26       94.05      110.70     26.61 o 
   4   8  26       19.00        4.64     23.94 o 
   5   8  26       33.71       14.65     28.38 o 
   1   9  26       94.35       68.61     29.90 o 
   2   9  26        0.67       11.24     22.30 o 
   3   9  26       84.60       94.87     26.44 o 
   4   9  26        8.76      -26.44     24.45 o 
   5   9  26       33.14       39.13     28.03 o 
   0  10  26       97.78       31.81     38.27 o 
   1  10  26       46.08       14.18     31.85 o 
   2  10  26      500.50      609.75     41.90 o 
   3  10  26        3.66        4.83     24.60 o 
   4  10  26       49.26       16.34     28.09 o 
   1  11  26        4.01        2.05     27.55 o 
   2  11  26       78.68       62.28     30.21 o 
   3  11  26       45.57       27.08     29.79 o 
   4  11  26       31.20       47.79     28.78 o 
   0  12  26      190.98       46.32     39.04 o 
   1  12  26      101.83      135.13     35.19 o 
   2  12  26       56.46       83.39     30.75 o 
   3  12  26       35.13       46.90     26.67 o 
   1  13  26       11.75       38.24     38.17 o 
   2  13  26       32.71       20.70     30.41 o 
   0  14  26       23.32       13.58     44.52 o 
   1  14  26        6.29        9.31     35.20 o 
   1   1  27      119.92      101.80     15.75 o 
   2   1  27      613.57      638.47     34.25 o 
   3   1  27        2.46       45.68     24.63 o 
   4   1  27      481.73      460.21     45.79 o 
   5   1  27        3.82        1.73     33.25 o 
   6   1  27       19.94       22.37     34.02 o 
   0   2  27      341.13      405.28     31.80 o 
   1   2  27      230.58      244.74     21.10 o 
   2   2  27      249.95      230.01     22.04 o 
   3   2  27       18.80       49.79     24.90 o 
   4   2  27       58.07       44.24     23.91 o 
   5   2  27      131.85      117.66     37.54 o 
   6   2  27       15.06       -5.14     35.35 o 
   1   3  27      184.79      223.96     22.29 o 
   2   3  27      327.15      318.21     27.14 o 
   3   3  27       75.74      114.23     25.68 o 
   4   3  27        4.18       -5.84     20.46 o 
   5   3  27        3.52      -15.76     24.67 o 
   6   3  27        4.06       -9.95     29.82 o 
   0   4  27       18.57       45.92     25.77 o 
   1   4  27      773.72      774.35     32.81 o 
   2   4  27       24.80       84.51     34.44 o 
   3   4  27      427.63      459.32     31.24 o 
   4   4  27      180.33      253.74     31.78 o 
   5   4  27        0.08        9.89     25.09 o 
   6   4  27      105.42       97.19     36.36 o 
   1   5  27       11.44        1.96     19.41 o 
   2   5  27       97.62       78.30     20.52 o 
   3   5  27      563.75      553.78     32.84 o 
   4   5  27       16.10       21.51     22.65 o 
   5   5  27      134.14      127.76     27.64 o 
   6   5  27        8.40      -15.12     28.34 o 
   0   6  27       88.28       52.93     25.46 o 
   1   6  27        1.35      -12.12     17.11 o 
   2   6  27      430.62      385.18     30.63 o 
   3   6  27       25.48       60.01     21.11 o 
   4   6  27        7.05       -2.41     24.87 o 
   5   6  27       22.87       26.18     27.35 o 
   6   6  27       12.35      -11.55     28.73 o 
   1   7  27       27.63       -4.81     19.37 o 
   2   7  27      442.96      489.34     35.18 o 
   3   7  27      120.57      101.14     23.59 o 
   4   7  27       19.42       32.34     23.65 o 
   5   7  27       55.30       63.36     28.47 o 
   0   8  27       55.02       88.82     39.56 o 
   1   8  27      458.40      400.13     34.83 o 
   2   8  27     1291.03     1214.23     51.96 o 
   3   8  27      100.17       63.75     24.03 o 
   4   8  27        7.16       18.47     23.81 o 
   5   8  27        8.61       -5.21     28.18 o 
   1   9  27      347.20      443.65     44.70 o 
   2   9  27       20.47       18.44     24.46 o 
   3   9  27       13.21       40.00     25.67 o 
   4   9  27       17.93       21.62     25.99 o 
   5   9  27        1.23       -1.71     32.80 o 
   0  10  27      139.11       30.78     39.66 o 
   1  10  27        0.00        3.17     31.52 o 
   2  10  27       22.23        6.28     22.46 o 
   3  10  27       33.08        8.79     24.70 o 
   4  10  27        9.14       23.43     27.74 o 
   1  11  27       97.55      126.93     34.48 o 
   2  11  27       47.49       69.19     28.09 o 
   3  11  27       21.09        4.36     24.50 o 
   4  11  27       29.51       22.57     29.98 o 
   0  12  27      101.14       87.02     43.24 o 
   1  12  27       96.84       87.74     31.84 o 
   2  12  27       29.39       11.06     31.22 o 
   3  12  27       27.70       34.10     31.68 o 
   1  13  27        7.88        9.91     31.93 o 
   2  13  27       50.23       39.59     31.49 o 
   0   0  28        3.11       28.01     31.69 o 
   1   0  28      240.26      182.85     25.18 o 
   2   0  28      418.68      389.07     41.06 o 
   3   0  28     4713.79     5185.43    129.44 o 
   4   0  28      321.00      291.78     55.14 o 
   5   0  28       96.96       39.23     46.35 o 
   6   0  28      220.86      291.54     75.33 o 
   1   1  28      555.68      536.40     27.84 o 
   2   1  28      151.89      197.28     23.69 o 
   3   1  28       54.24       89.37     27.34 o 
   4   1  28        8.28        1.67     27.02 o 
   5   1  28       11.54       22.24     38.76 o 
   6   1  28        4.01       -5.03     35.88 o 
   0   2  28     1541.95     1246.18     50.05 o 
   1   2  28        0.41       11.46     16.48 o 
   2   2  28      332.20      269.27     23.47 o 
   3   2  28     1589.60     1498.19     59.20 o 
   4   2  28      119.00      147.41     29.44 o 
   5   2  28       31.14       34.82     33.46 o 
   6   2  28      101.58      127.65     43.46 o 
   1   3  28     1065.60     1158.82     39.01 o 
   2   3  28      327.63      232.54     26.11 o 
   3   3  28      530.30      498.06     39.19 o 
   4   3  28        4.55       -6.28     21.12 o 
   5   3  28        0.25       14.25     30.62 o 
   6   3  28       48.65       73.29     39.12 o 
   0   4  28      368.63      253.72     34.76 o 
   1   4  28      798.59      848.93     35.11 o 
   2   4  28      866.23      704.17     37.45 o 
   3   4  28      767.43      946.28     45.00 o 
   4   4  28      184.63      117.77     27.65 o 
   5   4  28       21.82       -8.87     22.90 o 
   6   4  28        7.72       -7.28     36.30 o 
   1   5  28       95.47       70.58     19.48 o 
   2   5  28      225.29      237.08     27.61 o 
   3   5  28      924.26     1087.68     44.81 o 
   4   5  28      224.51      229.00     29.77 o 
   5   5  28       67.37      142.58     29.79 o 
   6   5  28       34.07       22.14     33.16 o 
   0   6  28        0.43        2.65     23.74 o 
   1   6  28        5.73       21.40     21.20 o 
   2   6  28       34.94        4.96     20.97 o 
   3   6  28      803.48      839.74     40.37 o 
   4   6  28       55.76       46.73     25.05 o 
   5   6  28       83.22       59.10     25.34 o 
   6   6  28        3.56       -7.81     26.80 o 
   1   7  28       31.90       45.80     21.69 o 
   2   7  28        2.92       24.80     19.86 o 
   3   7  28       86.98      109.15     22.70 o 
   4   7  28      117.86      124.41     25.21 o 
   5   7  28      166.31      224.54     33.14 o 
   0   8  28       20.56       22.91     34.04 o 
   1   8  28      278.19      254.43     30.87 o 
   2   8  28       12.50       69.26     26.82 o 
   3   8  28       18.81        6.59     23.17 o 
   4   8  28       43.98       41.45     27.38 o 
   5   8  28       28.70       31.81     26.08 o 
   1   9  28      101.79      144.30     32.16 o 
   2   9  28        2.63       28.81     26.15 o 
   3   9  28        3.22       -5.00     24.79 o 
   4   9  28        9.50        2.36     29.84 o 
   0  10  28      221.67      390.98     63.65 o 
   1  10  28        0.49       37.87     31.07 o 
   2  10  28       60.85       84.73     28.64 o 
   3  10  28       21.99       19.61     23.89 o 
   4  10  28       11.17       18.75     24.48 o 
   1  11  28       34.62       47.63     35.93 o 
   2  11  28        4.82       19.07     30.83 o 
   3  11  28       48.21       11.74     27.19 o 
   0  12  28       15.90       25.14     37.67 o 
   1  12  28       29.14       19.46     30.09 o 
   2  12  28       22.45       32.74     30.87 o 
   3  12  28       65.99       31.75     31.26 o 
   1  13  28       16.35       29.48     33.12 o 
   1   1  29      948.55     1425.85     43.10 o 
   2   1  29      607.14      721.91     37.48 o 
   3   1  29       22.82       81.80     27.23 o 
   4   1  29      238.07      333.10     45.91 o 
   5   1  29      261.28      250.71     45.40 o 
   6   1  29       37.70       36.68     38.01 o 
   0   2  29     1989.13     2180.69     71.16 o 
   1   2  29      139.41      149.70     21.97 o 
   2   2  29        1.92       30.23     19.90 o 
   3   2  29      616.22      769.83     47.37 o 
   4   2  29      452.74      482.07     37.35 o 
   5   2  29       80.15       82.64     42.90 o 
   6   2  29       56.38       97.74     37.60 o 
   1   3  29      502.55      674.41     32.78 o 
   2   3  29       19.68       53.73     19.85 o 
   3   3  29      341.46      432.84     38.22 o 
   4   3  29      124.44       69.61     25.41 o 
   5   3  29       46.35       24.79     31.70 o 
   6   3  29        0.51       45.46     38.74 o 
   0   4  29      565.24      528.02     43.96 o 
   1   4  29        3.63       28.62     18.28 o 
   2   4  29       73.77       90.15     24.40 o 
   3   4  29     1143.59     1133.68     54.97 o 
   4   4  29       92.21       85.44     26.61 o 
   5   4  29       42.28       10.74     27.32 o 
   6   4  29        0.46      -18.88     34.95 o 
   1   5  29      838.40      829.59     43.89 o 
   2   5  29      482.53      426.48     31.50 o 
   3   5  29      327.47      412.97     33.36 o 
   4   5  29      255.31      292.48     33.86 o 
   5   5  29        2.17       14.71     26.41 o 
   6   5  29        1.27      -17.55     37.92 o 
   0   6  29      169.16      170.62     45.16 o 
   1   6  29      306.74      244.72     30.88 o 
   2   6  29       63.16       88.83     24.59 o 
   3   6  29      153.64      177.12     26.43 o 
   4   6  29       34.33       25.28     24.62 o 
   5   6  29      139.19      164.24     29.88 o 
   1   7  29      111.70      109.06     26.75 o 
   2   7  29      675.51      603.36     39.60 o 
   3   7  29      116.59      110.95     25.70 o 
   4   7  29       55.58       39.48     25.97 o 
   5   7  29        0.64       21.30     24.73 o 
   0   8  29      721.36      602.81     63.01 o 
   1   8  29      110.29      100.77     32.08 o 
   2   8  29      387.58      490.79     42.11 o 
   3   8  29       47.56       53.42     24.27 o 
   4   8  29       18.08        5.46     26.64 o 
   5   8  29       17.96        7.70     28.68 o 
   1   9  29        9.85       20.78     27.06 o 
   2   9  29      162.04      172.35     30.87 o 
   3   9  29       12.70       20.81     24.76 o 
   4   9  29       24.91       25.25     26.82 o 
   0  10  29       31.96        2.86     45.60 o 
   1  10  29        7.79       15.48     33.00 o 
   2  10  29       15.52       25.18     29.67 o 
   3  10  29       65.83       40.29     30.86 o 
   4  10  29       18.37        1.53     32.72 o 
   1  11  29       77.49       81.55     35.00 o 
   2  11  29       72.57       26.99     34.09 o 
   3  11  29       17.59       31.86     28.64 o 
   0  12  29       68.89        3.69     51.84 o 
   1  12  29       23.12       22.84     33.35 o 
   2  12  29        8.80       20.17     32.23 o 
   0   0  30       10.92       14.71     28.92 o 
   1   0  30        8.40      -18.84     25.18 o 
   2   0  30      389.05      357.03     42.44 o 
   3   0  30       11.23       42.28     49.15 o 
   4   0  30       49.75      104.40     50.81 o 
   5   0  30      786.34      748.46     99.28 o 
   6   0  30       55.29       76.69     55.45 o 
   1   1  30        0.28      151.49     21.88 o 
   2   1  30       31.51      105.68     22.10 o 
   3   1  30      617.19      651.71     44.26 o 
   4   1  30       57.75      139.25     38.28 o 
   5   1  30       23.00       40.33     31.94 o 
   6   1  30       20.95       22.86     40.91 o 
   0   2  30        0.10      201.52     51.38 o 
   1   2  30      202.28      145.54     21.58 o 
   2   2  30        0.26       15.21     21.19 o 
   3   2  30        5.44       57.56     27.57 o 
   4   2  30        3.79       20.03     30.55 o 
   5   2  30      309.19      466.84     56.85 o 
   6   2  30      154.91      164.96     42.98 o 
   1   3  30      636.00      743.91     35.29 o 
   2   3  30      625.56      641.92     54.44 o 
   3   3  30      813.74      944.55     51.82 o 
   4   3  30       19.48       19.54     25.64 o 
   5   3  30       11.80        8.34     32.44 o 
   6   3  30        9.60       14.44     43.92 o 
   0   4  30      948.56      997.55     68.12 o 
   1   4  30       30.26       25.11     19.47 o 
   2   4  30      360.36      348.17     30.71 o 
   3   4  30        8.88       42.48     27.10 o 
   4   4  30       27.06       14.99     24.73 o 
   5   4  30        3.96       15.67     32.41 o 
   6   4  30        8.26      -13.76     38.65 o 
   1   5  30      554.29      549.02     38.56 o 
   2   5  30        1.36       28.26     24.14 o 
   3   5  30       26.50       49.78     23.43 o 
   4   5  30        3.00       10.12     25.12 o 
   5   5  30      138.66      149.81     30.38 o 
   0   6  30       51.00       33.62     38.53 o 
   1   6  30        0.05       -3.69     22.38 o 
   2   6  30      215.18      208.48     27.08 o 
   3   6  30       20.72       20.84     22.52 o 
   4   6  30        0.55       16.21     23.55 o 
   5   6  30        8.81       19.25     24.92 o 
   1   7  30       40.72        1.73     24.90 o 
   2   7  30       60.30       50.96     24.97 o 
   3   7  30       78.55       78.65     23.98 o 
   4   7  30       14.99       68.63     29.20 o 
   5   7  30       29.11       44.17     29.25 o 
   0   8  30        1.19       38.95     38.16 o 
   1   8  30      165.07      174.49     34.93 o 
   2   8  30        0.14       71.15     27.38 o 
   3   8  30        3.25       -5.50     21.20 o 
   4   8  30       19.53       16.54     24.91 o 
   1   9  30      100.12      178.40     36.51 o 
   2   9  30       87.00       99.67     29.79 o 
   3   9  30       46.36       32.87     27.11 o 
   4   9  30        1.06        6.60     26.30 o 
   0  10  30       33.33       10.96     45.51 o 
   1  10  30       80.43       59.80     33.40 o 
   2  10  30      147.05       79.41     34.72 o 
   3  10  30        4.29        6.85     24.42 o 
   1  11  30        4.87       27.83     33.24 o 
   2  11  30        3.66        0.72     31.46 o 
   3  11  30        1.60        1.41     28.73 o 
   0  12  30       16.40        9.91     52.53 o 
   1  12  30        1.42        8.50     31.70 o 
   2  12  30       61.92       48.62     33.20 o 
   1   1  31     1400.85     1657.90     53.19 o 
   2   1  31     1839.93     2057.39     60.29 o 
   3   1  31     2366.58     2542.13     77.97 o 
   4   1  31      590.51      888.95     60.35 o 
   5   1  31       23.13       25.31     31.26 o 
   6   1  31      125.20      168.47     52.30 o 
   0   2  31     2156.43     2067.83     97.45 o 
   1   2  31        6.40        3.98     17.63 o 
   2   2  31      108.60      134.66     28.92 o 
   3   2  31       78.30      115.35     29.33 o 
   4   2  31        0.01       42.37     37.72 o 
   5   2  31      342.02      361.19     47.75 o 
   6   2  31       33.04       37.69     41.01 o 
   1   3  31      753.57      896.60     37.98 o 
   2   3  31      281.48      218.62     31.28 o 
   3   3  31       16.74       36.96     26.17 o 
   4   3  31      208.19      255.89     35.93 o 
   5   3  31      119.50      209.17     43.57 o 
   0   4  31        0.32       69.53     33.50 o 
   1   4  31      338.02      323.04     32.92 o 
   2   4  31      291.21      264.64     30.27 o 
   3   4  31       65.50       61.32     24.24 o 
   4   4  31      343.59      271.18     32.72 o 
   5   4  31      116.89      152.91     44.00 o 
   1   5  31       16.98       21.89     20.01 o 
   2   5  31        0.38        3.47     20.10 o 
   3   5  31        2.42       20.62     26.71 o 
   4   5  31       55.03       50.02     26.20 o 
   5   5  31       41.69       47.10     26.01 o 
   0   6  31      465.32      386.05     57.53 o 
   1   6  31        0.19       13.49     23.73 o 
   2   6  31       25.02       19.64     22.41 o 
   3   6  31       95.78       49.94     27.09 o 
   4   6  31      452.12      427.09     42.42 o 
   5   6  31       83.54       73.57     32.48 o 
   1   7  31      104.61       20.03     26.62 o 
   2   7  31      115.84      113.83     28.81 o 
   3   7  31       28.14       23.25     25.38 o 
   4   7  31      275.32      345.82     37.70 o 
   5   7  31       65.16       93.52     30.26 o 
   0   8  31      362.06      355.99     92.99 o 
   1   8  31      171.89      168.40     32.76 o 
   2   8  31      122.40       90.48     30.32 o 
   3   8  31       10.55       21.96     23.36 o 
   4   8  31       13.47       19.85     28.80 o 
   1   9  31        0.12       16.10     26.14 o 
   2   9  31       66.49       68.11     30.21 o 
   3   9  31       12.92        9.45     24.58 o 
   4   9  31       26.46       23.93     29.96 o 
   0  10  31      434.79      467.64     66.03 o 
   1  10  31        1.12      -29.89     25.93 o 
   2  10  31       27.68       72.34     32.11 o 
   3  10  31       22.49       17.63     26.84 o 
   1  11  31       72.52       89.15     39.86 o 
   2  11  31      110.81      137.53     37.30 o 
   0  12  31       64.92       56.56     56.05 o 
   1  12  31       39.98       42.42     33.80 o 
   0   0  32      409.24      296.14     48.17 o 
   1   0  32      132.45      167.94     35.59 o 
   2   0  32      188.58      172.41     34.10 o 
   3   0  32        0.38       15.40     35.66 o 
   4   0  32      176.49      144.71     56.25 o 
   5   0  32       26.35       49.45     52.43 o 
   1   1  32      164.04      272.58     27.82 o 
   2   1  32       13.15       91.65     23.26 o 
   3   1  32       48.04      155.41     35.69 o 
   4   1  32      177.09      240.28     38.95 o 
   5   1  32       22.21       24.74     33.01 o 
   0   2  32      633.56      621.83     52.00 o 
   1   2  32       10.99       -3.06     17.09 o 
   2   2  32      442.06      407.31     41.22 o 
   3   2  32       22.12       64.81     26.98 o 
   4   2  32      662.70      681.16     58.87 o 
   5   2  32       17.32       26.82     34.72 o 
   1   3  32      112.58      110.65     24.09 o 
   2   3  32      154.09      125.03     29.36 o 
   3   3  32       85.61      117.65     29.47 o 
   4   3  32        0.67        3.47     26.80 o 
   5   3  32       70.08      120.81     41.19 o 
   0   4  32      336.80      347.65     44.96 o 
   1   4  32       71.14       81.60     24.90 o 
   2   4  32       43.07       71.35     25.53 o 
   3   4  32        9.18       -6.86     28.34 o 
   4   4  32      183.80      268.83     36.85 o 
   5   4  32        6.38       -7.11     36.41 o 
   1   5  32       26.93        5.65     23.48 o 
   2   5  32      300.50      214.65     29.79 o 
   3   5  32       23.20       32.02     29.03 o 
   4   5  32       64.58      100.79     31.97 o 
   5   5  32       19.94      -22.48     31.98 o 
   0   6  32      169.94       72.97     38.99 o 
   1   6  32      197.23      196.35     31.09 o 
   2   6  32        3.20       13.22     23.28 o 
   3   6  32        0.76       -8.98     25.16 o 
   4   6  32        1.46       11.75     27.50 o 
   5   6  32       13.09       -2.08     28.57 o 
   1   7  32       70.84       64.33     30.28 o 
   2   7  32       33.37       31.76     28.03 o 
   3   7  32       20.35       35.58     28.42 o 
   4   7  32       39.82       23.86     27.13 o 
   0   8  32      116.68      207.41     54.93 o 
   1   8  32        3.03       21.00     27.78 o 
   2   8  32        0.00        1.76     22.90 o 
   3   8  32       19.37       66.49     29.12 o 
   4   8  32        0.08       24.35     28.39 o 
   1   9  32        2.66        1.66     25.79 o 
   2   9  32      353.72      291.85     41.32 o 
   3   9  32        4.50       31.12     28.15 o 
   0  10  32      134.34      126.57     48.59 o 
   1  10  32       66.56       93.80     34.32 o 
   2  10  32       76.02      144.31     37.37 o 
   3  10  32        8.74       24.91     31.57 o 
   1  11  32        0.00        6.60     33.82 o 
   2  11  32       13.47       30.32     33.16 o 
   1   1  33      321.94      350.32     30.75 o 
   2   1  33       43.89        4.04     21.32 o 
   3   1  33      490.88      495.64     51.77 o 
   4   1  33        0.10       13.75     29.84 o 
   5   1  33       78.53       71.18     37.34 o 
   0   2  33     1032.76      730.83     56.58 o 
   1   2  33      206.42      162.78     26.28 o 
   2   2  33      443.07      449.78     39.51 o 
   3   2  33      538.34      571.91     42.93 o 
   4   2  33      233.59      306.49     44.68 o 
   5   2  33       30.37      106.24     38.88 o 
   1   3  33       79.42       49.57     23.04 o 
   2   3  33        0.41       -5.73     24.20 o 
   3   3  33      246.53      351.47     38.14 o 
   4   3  33        0.37       14.23     30.04 o 
   5   3  33        2.56      -38.32     34.84 o 
   0   4  33     1418.64     1303.20     73.07 o 
   1   4  33       61.61       27.28     23.56 o 
   2   4  33      285.43      176.30     30.03 o 
   3   4  33      236.48      207.11     33.79 o 
   4   4  33        0.15       18.62     27.66 o 
   5   4  33        4.51       24.01     38.64 o 
   1   5  33      493.88      393.59     35.72 o 
   2   5  33       65.72       95.99     28.98 o 
   3   5  33      110.27      120.77     29.12 o 
   4   5  33      208.54      200.06     35.73 o 
   5   5  33       86.95      131.67     34.87 o 
   0   6  33        4.09      -12.62     34.82 o 
   1   6  33      348.08      372.75     38.37 o 
   2   6  33      494.82      350.21     36.16 o 
   3   6  33       42.10      120.64     33.94 o 
   4   6  33       74.64       61.48     29.69 o 
   1   7  33        7.51       -9.75     27.38 o 
   2   7  33        5.89       22.01     27.98 o 
   3   7  33        6.48      -14.28     28.97 o 
   4   7  33        9.26        9.61     25.87 o 
   0   8  33      136.82       45.41     46.33 o 
   1   8  33      202.68      120.78     33.12 o 
   2   8  33       30.52       39.56     29.05 o 
   3   8  33       68.29       60.81     34.48 o 
   4   8  33      181.86      171.30     33.00 o 
   1   9  33       61.84       37.61     33.59 o 
   2   9  33        7.43       64.42     37.71 o 
   3   9  33       19.11       28.50     31.77 o 
   0  10  33       20.59       46.61     39.04 o 
   1  10  33       63.61       32.87     37.38 o 
   2  10  33        0.74       32.38     35.12 o 
   1  11  33       11.47        1.22     32.41 o 
   0   0  34        4.38       16.47     45.04 o 
   1   0  34      241.06      161.79     36.74 o 
   2   0  34      173.28      154.42     38.65 o 
   3   0  34        0.32       -1.55     41.18 o 
   4   0  34       35.68       30.77     43.87 o 
   5   0  34       48.20       72.70     57.65 o 
   1   1  34       57.85       65.42     23.94 o 
   2   1  34       47.85       83.36     26.58 o 
   3   1  34       86.02       39.52     29.32 o 
   4   1  34        7.39       15.17     33.31 o 
   5   1  34        4.57       14.41     36.33 o 
   0   2  34       77.44      170.15     38.28 o 
   1   2  34        0.00        5.41     25.05 o 
   2   2  34      140.53      128.32     30.00 o 
   3   2  34       13.93       33.41     28.12 o 
   4   2  34       72.19       70.69     39.01 o 
   5   2  34      158.47      197.65     46.12 o 
   1   3  34      323.62      267.88     37.91 o 
   2   3  34      103.24       73.42     27.12 o 
   3   3  34      173.20      232.26     33.76 o 
   4   3  34        6.16       -4.62     31.95 o 
   5   3  34       16.75       14.90     34.69 o 
   0   4  34        1.70       58.56     35.86 o 
   1   4  34       25.49       54.43     25.09 o 
   2   4  34      286.62      265.90     39.77 o 
   3   4  34       14.69       31.45     27.86 o 
   4   4  34        9.17      -19.32     30.25 o 
   5   4  34        0.04       25.21     34.88 o 
   1   5  34       63.86       88.51     27.75 o 
   2   5  34      184.47      268.76     39.06 o 
   3   5  34        2.69        9.37     27.92 o 
   4   5  34       22.32       27.68     30.38 o 
   0   6  34        6.24       10.11     36.38 o 
   1   6  34      121.97      155.11     29.45 o 
   2   6  34        7.64       19.95     28.17 o 
   3   6  34       26.57       25.47     26.21 o 
   4   6  34      123.12       65.79     29.10 o 
   1   7  34        1.59      -12.52     25.88 o 
   2   7  34       39.60       40.09     28.67 o 
   3   7  34       17.55       14.76     34.98 o 
   4   7  34       17.12        0.85     32.95 o 
   0   8  34       35.27       29.00     39.98 o 
   1   8  34        6.09        9.32     26.74 o 
   2   8  34       25.32       45.06     29.79 o 
   3   8  34       10.10       15.23     35.30 o 
   1   9  34       16.79       41.36     36.86 o 
   2   9  34       98.32      113.04     36.73 o 
   3   9  34        0.12       13.82     30.92 o 
   0  10  34        9.45       11.24     41.66 o 
   1  10  34        0.05       26.94     35.22 o 
   2  10  34        1.12       -1.13     29.92 o 
   1   1  35       76.22       56.08     24.67 o 
   2   1  35      314.60      395.40     38.87 o 
   3   1  35       31.24       28.75     29.20 o 
   4   1  35       25.53       24.78     36.04 o 
   5   1  35        0.38       -7.67     33.62 o 
   0   2  35     1832.51     1666.04     80.79 o 
   1   2  35       10.78       26.26     26.63 o 
   2   2  35      179.86      202.16     30.51 o 
   3   2  35       21.74       46.04     29.07 o 
   4   2  35      215.93      301.84     49.86 o 
   5   2  35       13.83      -22.26     33.85 o 
   1   3  35        2.31       11.17     28.27 o 
   2   3  35      119.58       72.90     25.58 o 
   3   3  35      159.97      102.58     30.12 o 
   4   3  35        0.43       21.34     31.55 o 
   0   4  35      116.63      116.05     36.72 o 
   1   4  35        4.74       -1.02     25.33 o 
   2   4  35        7.55       17.43     32.44 o 
   3   4  35      138.33      111.50     31.24 o 
   4   4  35        1.10       14.89     33.43 o 
   1   5  35       27.09       31.03     28.05 o 
   2   5  35       43.78       26.01     28.48 o 
   3   5  35       35.52       -2.62     29.66 o 
   4   5  35       32.73       39.23     30.94 o 
   0   6  35      135.87       79.92     38.52 o 
   1   6  35       49.00        8.54     26.91 o 
   2   6  35        2.29        7.97     26.98 o 
   3   6  35       72.73       87.08     38.11 o 
   4   6  35       89.16      102.63     36.15 o 
   1   7  35        2.56       -7.13     32.10 o 
   2   7  35      105.02      105.33     31.89 o 
   3   7  35        2.98       -9.16     30.41 o 
   0   8  35        5.18      -11.11     46.38 o 
   1   8  35       29.76       22.14     28.48 o 
   2   8  35      191.98      137.95     36.57 o 
   3   8  35       33.00       38.01     37.48 o 
   1   9  35       67.54      165.37     38.16 o 
   2   9  35        0.31        6.53     31.04 o 
   0  10  35        0.00      -11.16     42.62 o 
   1  10  35      117.80      130.38     41.12 o 
   0   0  36      571.23      543.88    101.22 o 
   1   0  36       73.57       87.50     40.18 o 
   2   0  36       41.84        1.57     41.21 o 
   3   0  36       58.52       42.89     53.17 o 
   4   0  36      622.64      849.59     96.04 o 
   1   1  36       25.47       58.15     27.85 o 
   2   1  36      148.51      157.51     33.67 o 
   3   1  36       13.10       47.19     37.40 o 
   4   1  36        0.00        2.63     35.21 o 
   0   2  36       59.34      144.18     39.16 o 
   1   2  36        0.80       10.83     31.27 o 
   2   2  36      142.77      153.41     33.28 o 
   3   2  36       40.89       27.24     36.37 o 
   4   2  36        6.40       32.53     38.40 o 
   1   3  36        0.03       12.26     31.12 o 
   2   3  36       37.09       66.26     32.56 o 
   3   3  36       15.40       24.09     28.16 o 
   4   3  36        3.04        6.02     31.07 o 
   0   4  36      155.26      163.70     49.41 o 
   1   4  36       12.41      -10.27     28.84 o 
   2   4  36        0.81      -15.36     26.76 o 
   3   4  36       38.71       50.17     26.26 o 
   4   4  36       80.72      145.12     41.29 o 
   1   5  36       33.68       77.37     28.91 o 
   2   5  36       15.25       -1.42     31.45 o 
   3   5  36       11.09       22.66     30.43 o 
   4   5  36       55.11       69.31     35.47 o 
   0   6  36        9.74        0.38     39.28 o 
   1   6  36       22.56       23.24     28.05 o 
   2   6  36        8.50       -5.60     35.13 o 
   3   6  36        1.95       13.55     30.69 o 
   1   7  36      148.51      152.49     36.41 o 
   2   7  36       80.48      156.69     41.91 o 
   3   7  36        5.10      -13.67     35.88 o 
   0   8  36       64.20      131.65     77.00 o 
   1   8  36       13.49       -0.96     34.13 o 
   2   8  36        0.40        9.20     33.92 o 
   1   9  36        0.86        7.44     33.38 o 
   1   1  37      285.09      269.10     37.01 o 
   2   1  37       56.08       88.61     29.43 o 
   3   1  37       66.78       92.44     36.82 o 
   4   1  37       27.86       26.23     41.09 o 
   0   2  37        0.02       44.15     51.50 o 
   1   2  37        6.05       16.19     29.13 o 
   2   2  37       71.28       79.45     30.74 o 
   3   2  37       10.35        1.46     33.11 o 
   4   2  37      213.14      240.73     48.30 o 
   1   3  37        4.70        7.81     27.70 o 
   2   3  37       48.85       93.42     36.18 o 
   3   3  37       26.35       18.95     29.06 o 
   4   3  37       24.85       28.40     38.54 o 
   0   4  37       20.79       29.20     42.87 o 
   1   4  37       82.07       56.74     32.54 o 
   2   4  37       10.85        4.67     27.79 o 
   3   4  37       17.31        6.38     28.66 o 
   1   5  37       12.58       49.70     31.99 o 
   2   5  37       27.67       33.65     30.63 o 
   3   5  37      132.11      124.40     36.95 o 
   0   6  37       22.80       29.04     40.49 o 
   1   6  37       34.60       37.89     31.19 o 
   2   6  37        7.28        3.95     30.86 o 
   3   6  37       27.09       41.88     35.05 o 
   1   7  37        0.85      -26.01     30.05 o 
   2   7  37       17.47      -10.20     30.14 o 
   0   8  37        1.78       34.06     45.50 o 
   1   8  37        7.99       35.04     33.88 o 
   2   8  37        5.88      -19.02     33.81 o 
   0   0  38        2.46       60.54     75.55 o 
   1   0  38       12.98       27.40     52.68 o 
   2   0  38       59.82       51.63     45.79 o 
   3   0  38        0.10        6.19     53.56 o 
   4   0  38        7.88       19.05     59.33 o 
   1   1  38       29.30       71.56     35.46 o 
   2   1  38       40.60       47.06     31.41 o 
   3   1  38       72.94       21.45     32.28 o 
   4   1  38        0.66       18.08     38.69 o 
   0   2  38        6.23       40.82     54.24 o 
   1   2  38      123.24       85.99     32.00 o 
   2   2  38       13.42       -1.52     29.56 o 
   3   2  38       22.23       32.25     33.05 o 
   1   3  38       65.29      156.18     35.43 o 
   2   3  38        2.70       30.03     30.22 o 
   3   3  38        8.07       35.88     29.51 o 
   0   4  38        0.09        4.61     44.13 o 
   1   4  38       75.03       61.08     35.94 o 
   2   4  38        2.69       20.13     33.62 o 
   3   4  38        8.35        8.88     30.85 o 
   1   5  38       33.44       45.98     28.88 o 
   2   5  38      125.81      114.92     35.72 o 
   3   5  38        1.29       -1.66     32.44 o 
   0   6  38      115.84       84.21     51.64 o 
   1   6  38        0.64       -0.61     30.10 o 
   2   6  38        2.91       19.88     32.26 o 
   1   7  38        1.98       14.95     29.99 o 
   2   7  38        0.88        4.52     37.83 o 
   0   8  38        0.37      -13.27     49.88 o 
   1   1  39       67.67       49.39     44.75 o 
   2   1  39       77.13       92.04     43.56 o 
   3   1  39        0.36       18.90     38.04 o 
   0   2  39      335.44      389.71     65.43 o 
   1   2  39       29.22       19.20     31.20 o 
   2   2  39       35.22       14.49     34.47 o 
   3   2  39        2.56       -3.48     32.92 o 
   1   3  39        3.33       22.44     29.86 o 
   2   3  39      108.71      105.07     37.93 o 
   3   3  39        0.00        2.37     47.60 o 
   0   4  39        1.88       47.46     70.71 o 
   1   4  39       36.75       20.19     30.60 o 
   2   4  39        3.44        3.17     31.97 o 
   3   4  39       29.29       34.23     38.25 o 
   1   5  39       73.79       -0.69     31.93 o 
   2   5  39       20.88       48.75     39.23 o 
   0   6  39       15.28       23.22     48.98 o 
   1   6  39       30.57       69.00     37.66 o 
   2   6  39      115.06      116.43     40.35 o 
   1   7  39       78.16       71.70     42.13 o 
   0   0  40      404.36      491.57    108.97 o 
   1   0  40        4.45      -20.03     42.23 o 
   2   0  40      149.51      116.23     90.08 o 
   3   0  40       25.99       12.71     49.51 o 
   1   1  40        0.28       20.41     45.32 o 
   2   1  40       12.34        6.98     40.68 o 
   3   1  40        3.84        2.71     33.63 o 
   0   2  40       14.63       45.06     47.82 o 
   1   2  40       11.58       43.71     37.06 o 
   2   2  40        1.19      -12.18     35.73 o 
   3   2  40      116.81       76.30     42.22 o 
   1   3  40       70.54       82.12     33.05 o 
   2   3  40       57.81       59.80     36.88 o 
   0   4  40      249.18      261.04     89.60 o 
   1   4  40        4.18       12.05     33.47 o 
   2   4  40        1.21       -1.96     34.91 o 
   1   5  40      107.30      115.90     42.86 o 
   0   6  40       42.71       57.22     53.51 o 
   1   6  40       29.76        3.01     39.37 o 
   1   1  41        4.65       19.08     42.09 o 
   2   1  41        0.13      -28.37     45.07 o 
   0   2  41       29.67       56.56     48.63 o 
   1   2  41        0.03        8.36     41.04 o 
   2   2  41       12.98       10.04     36.35 o 
   1   3  41       62.28      121.72     49.32 o 
   2   3  41       48.21       66.61     39.91 o 
   0   4  41       53.62      136.09     82.82 o 
   1   4  41        3.02       24.90     36.02 o 
   0   0  42      506.12      643.64    125.44 o 
   1   0  42       40.24       31.96     64.90 o 
   1   1  42        7.01       15.53     47.67 o 
   0   2  42       14.33       82.33     64.41 o 
   1   2  42       30.72      -16.11     38.28 o 
                                                 
